# Supplementary material for: Analysis of the milk kefir pan-metagenome reveals four community types, core species, and associated metabolic pathways
Source: iScience. 2023 Sep 21;26(10):108004. doi: 10.1016/j.isci.2023.108004 (PMC10568436; doi:10.1016/j.isci.2023.108004)
Supplement: Table S1. Metagenomic sequencing details of unfermented milk and milk kefir metagenomes, related to STAR Methods — Details include sample id, timepoint, metagenome size [Mbp], number of reads, median read length [bp] of each metagenome generated by this study. [file mmc2.xlsx]

## Sheet: Supplementary table 2S
Table S1. Metagenomic sequencing details of unfermented milk and milk kefir metagenomes, Related to STAR Methods. Details include sample id, timepoint, metagenome size [Mbp], number of reads, median read length [bp] of each metagenome generated by this study.
Sample	Timepoint	Metagenome size [Mb]	Number of reads	Number of bases	Median read length [bp]
T11	0 hr	2	20744	3038894	150
T12	0 hr	1.9	19236	2802507	150
U1	0 hr	2.7	28080	4117057	150
U2	0 hr	353	3727312	554511745	150
U3	0 hr	2.2	22528	3311078	150
U4	0 hr	2.9	30276	4473535	150
U5	0 hr	3	30352	4484783	150
U6	0 hr	1.8	17864	2632917	150
Y4	0 hr	3.5	37658	5567953	150
A10	8 hr	329	3879852	576537446	150
A11	8 hr - replicate	349	4054676	603982988	150
A12	24 hr	413	4987462	728580713	150
A6	8 hr	260	3061724	452376228	150
A7	8 hr - replicate	336	3945024	586353481	150
A8	24 hr	378	4493798	665373479	150
A9	24 hr - replicate	379	4526650	668442602	150
B1	24 hr - replicate	377	4457832	659810890	150
B10	8 hr	291	3370840	503598919	150
B11	8 hr - replicate	304	3772076	543753035	150
B12	24 hr	399	4630868	690361048	150
B2	8 hr	157	1785460	266097368	150
B3	8 hr - replicate	326	3833732	569858411	150
B4	24 hr	330	3863890	574070307	150
B5	24 hr - replicate	313	3596736	537392652	150
B6	8 hr	258	3009568	448531650	150
B7	8 hr - replicate	195	2294698	339762676	150
B8	24 hr	357	4298204	627330034	150
B9	24 hr - replicate	421	4893556	727843009	150
C1	24 hr - replicate	565	6806894	1002048634	150
C10	8 hr	242	2822284	421495820	150
C11	8 hr - replicate	330	3881128	578058894	150
C12	24 hr	396	4602094	686761373	150
C2	8 hr	227	2658514	395328287	150
C3	8 hr - replicate	310	3629006	541290534	150
C4	24 hr	333	3875010	578276366	150
C5	24 hr - replicate	366	4304178	639452268	150
C6	8 hr	329	3833226	572770485	150
C7	8 hr - replicate	292	3414766	509044386	150
C8	24 hr	402	4736056	704221150	150
C9	24 hr - replicate	403	4687688	699811861	150
D1	24 hr - replicate	403	5006170	713440541	150
D10	8 hr	296	3536798	521381536	150
D11	8 hr - replicate	403	4775360	706752304	150
D12	24 hr	428	5168682	757288529	150
D2	8 hr	181	2090222	311852253	150
D3	8 hr - replicate	332	3913650	582754322	150
D4	24 hr	354	4160912	618634969	150
D5	24 hr - replicate	327	3807810	567055531	150
D6	8 hr	165	1917516	285322956	150
D7	8 hr - replicate	289	3431366	506209289	150
D8	24 hr	373	4361454	649210989	150
D9	24 hr - replicate	384	4578814	673545997	150
E1	24 hr - replicate	303	3597146	532644916	150
E10	8 hr	219	2451572	364908720	150
E11	8 hr - replicate	268	3120280	460599522	150
E12	24 hr	423	4914652	728270106	150
E2	8 hr	94	1071738	158722683	150
E3	8 hr - replicate	261	3031744	450281324	150
E4	24 hr	392	4633666	684229747	150
E5	24 hr - replicate	349	4134776	609382822	150
E6	8 hr	139	1581088	233811886	150
E7	8 hr - replicate	325	3762404	559927704	150
E8	24 hr	403	4683062	694729003	150
E9	24 hr - replicate	326	3802534	564334658	150
F1	24 hr - replicate	548	6497012	965091160	150
F10	8 hr	110	1268336	188476990	150
F11	8 hr - replicate	388	4521174	672709488	150
F12	24 hr	297	3556850	524396340	150
F2	8 hr	108	1249438	185535680	150
F3	8 hr - replicate	362	4318966	639074238	150
F4	24 hr	400	4727550	702127555	150
F5	24 hr - replicate	518	6231764	916580453	150
F6	8 hr	198	2344824	346284383	150
F7	8 hr - replicate	371	4487580	657206222	150
F8	24 hr	485	5796484	855229985	150
F9	24 hr - replicate	516	6160392	912586711	150
G1	24 hr - replicate	333	3905682	578495957	150
G10	8 hr	270	3130192	465828444	150
G11	8 hr - replicate	437	5215096	768451894	150
G12	24 hr	453	5520628	796519826	150
G2	8 hr	344	4140542	607715564	150
G3	8 hr - replicate	338	4038470	597522080	150
G4	24 hr	359	4300246	632030794	150
G5	24 hr - replicate	374	4460872	656350041	150
G6	8 hr	386	4621852	683901803	150
G7	8 hr - replicate	324	3817472	565565266	150
G8	24 hr	372	4407678	653614655	150
G9	24 hr - replicate	381	4503742	667929036	150
H1	24 hr - replicate	434	5142958	763193817	150
H10	8 hr	437	5131070	762766068	150
H11	8 hr - replicate	396	4592736	683743385	150
H12	24 hr	421	5084502	732085142	150
H2	8 hr	254	2818138	420613471	150
H3	8 hr - replicate	423	4909300	725342081	150
H4	24 hr	204	2357792	350812700	150
H5	24 hr - replicate	483	5688646	844235637	150
H6	8 hr	487	5980588	864909640	150
H7	8 hr - replicate	400	4827144	707278857	150
H8	24 hr	361	4259198	631238356	150
H9	24 hr - replicate	471	5574418	823862202	150
I1	24 hr - replicate	470	5409580	801710129	150
I10	8 hr	412	4930528	728175508	150
I11	8 hr - replicate	460	5377488	801004154	150
I12	24 hr	423	5060222	748031628	150
I2	8 hr	360	4182958	622919945	150
I3	8 hr - replicate	333	3819216	570573828	150
I4	24 hr	487	5755538	849672610	150
I5	24 hr - replicate	424	5155240	749042276	150
I6	8 hr	325	3868228	567995411	150
I7	8 hr - replicate	406	4786764	710264407	150
I8	24 hr	438	5099852	756246592	150
I9	24 hr - replicate	496	5764358	857820361	150
J1	24 hr - replicate	380	4476514	665397753	150
J10	8 hr	181	2090912	312222549	150
J11	8 hr - replicate	246	2899926	430548908	150
J12	24 hr	390	4545264	676408412	150
J2	8 hr	312	3661800	544667806	150
J3	8 hr - replicate	330	3862226	573211605	150
J4	24 hr	327	3845742	567286315	150
J5	24 hr - replicate	374	4368874	650540914	150
J6	8 hr	305	3574266	530732494	150
J7	8 hr - replicate	311	3688952	546179269	150
J8	24 hr	379	4481644	663402750	150
J9	24 hr - replicate	382	4467798	663854116	150
k1	24 hr - replicate	409	5026834	727108214	150
k10	8 hr	280	3143328	463970144	150
k11	8 hr - replicate	415	4839928	696915534	150
k12	24 hr	547	6263112	913791126	150
k2	8 hr	288	3460562	509703074	150
k3	8 hr - replicate	320	3930512	564393458	150
k4	24 hr	406	4831632	705501409	150
k5	24 hr - replicate	411	4991536	723736039	150
k6	8 hr	335	3793534	555248908	150
k7	8 hr - replicate	483	5455672	802684558	150
k8	24 hr	473	5890848	801310230	150
k9	24 hr - replicate	529	6170156	879954354	150
L1	24 hr - replicate	477	5510476	800203585	150
L10	8 hr	394	4577604	664559067	150
L11	8 hr - replicate	400	4607720	672575606	150
L12	24 hr	492	5778704	831992613	150
L2	8 hr	320	3628410	525960800	150
L3	8 hr - replicate	490	5611152	817655263	150
L4	24 hr	519	5907488	858502292	150
L5	24 hr - replicate	502	5879248	848147117	150
L6	8 hr	432	5101370	725352246	150
L7	8 hr - replicate	474	5432806	789682855	150
L8	24 hr	518	6019768	866799934	150
L9	24 hr - replicate	533	5971558	873852248	150
M1	24 hr - replicate	484	5534162	813071400	150
M10	8 hr	359	4115812	604175112	150
M11	8 hr - replicate	309	3573228	521040964	150
M12	24 hr	510	5924726	863720151	150
M2	8 hr	487	5546378	817678605	150
M3	8 hr - replicate	446	5096732	748801303	150
M4	24 hr	371	4128164	597024169	150
M5	24 hr - replicate	529	6196020	889503952	150
M6	8 hr	473	5297814	785350007	150
M7	8 hr - replicate	504	5858808	851647147	150
M8	24 hr	489	5774238	828709102	150
M9	24 hr - replicate	533	6169336	897648731	150
N1	24 hr - replicate	487	5417200	805618459	150
N10	8 hr	427	4767936	707807648	150
N11	8 hr - replicate	486	5464156	810297425	150
N12	24 hr	529	6008250	885652902	150
N2	8 hr	189	2099118	310419753	150
N3	8 hr - replicate	527	5881612	873292883	150
N4	24 hr	543	6089168	902152838	150
N5	24 hr - replicate	553	6181154	919134986	150
N6	8 hr	405	4503646	669321063	150
N7	8 hr - replicate	369	4118742	611381629	150
N8	24 hr	506	5766840	848805305	150
N9	24 hr - replicate	545	6067442	903456592	150
O1	24 hr - replicate	526	5918502	875955576	150
O10	8 hr	489	5445900	803958775	150
O11	8 hr - replicate	551	6112808	903718167	150
O12	24 hr	617	6719446	994637222	150
O2	8 hr	480	5424106	802177192	150
O3	8 hr - replicate	484	5361348	797893693	150
O4	24 hr	648	7269748	1072927532	150
O5	24 hr - replicate	584	6480578	963062586	150
O6	8 hr	499	5535426	822473116	150
O7	8 hr - replicate	603	6716106	997956916	150
O8	24 hr	592	6682540	981387561	150
O9	24 hr - replicate	523	5889290	867579293	150
P1	24 hr - replicate	603	6631764	977657913	150
P10	8 hr	513	5663734	837120185	150
P11	8 hr - replicate	485	5462340	797839453	150
P12	24 hr	521	5889352	867061884	150
P2	8 hr	490	5533938	816210036	150
P3	8 hr - replicate	503	5721566	839052589	150
P4	24 hr	510	5745368	843776883	150
P5	24 hr - replicate	553	6159668	909588341	150
P6	8 hr	273	3053070	450868897	150
P7	8 hr - replicate	494	5628008	823932789	150
P8	24 hr	526	5905992	871121445	150
P9	24 hr - replicate	544	6203012	908896138	150
Q1	24 hr - replicate	654	7148360	1064053936	150
Q10	8 hr	187	2067758	306989839	150
Q11	8 hr - replicate	489	5472776	808402006	150
Q12	24 hr	573	6506742	958177334	150
Q2	8 hr	542	5976600	888214381	150
Q3	8 hr - replicate	532	5840012	866703137	150
Q4	24 hr	568	6359838	937836771	150
Q5	24 hr - replicate	547	5954612	885164775	150
Q6	8 hr	504	5624276	834750609	150
Q7	8 hr - replicate	532	6016870	888592357	150
Q8	24 hr	325	3872336	546123150	150
Q9	24 hr - replicate	547	6136682	909537539	150
R1	24 hr - replicate	530	5885528	874484318	150
R10	8 hr	535	6029620	890824712	150
R11	8 hr - replicate	536	6018420	890993120	150
R12	24 hr	586	6564552	970853707	150
R2	8 hr	454	5074340	750547709	150
R3	8 hr - replicate	462	5205962	769124091	150
R4	24 hr	581	6406614	950715707	150
R5	24 hr - replicate	547	5975142	890200141	150
R6	8 hr	322	3603712	534016525	150
R7	8 hr - replicate	511	5690606	845767154	150
R8	24 hr	543	6147504	905798962	150
R9	24 hr - replicate	554	6134670	912312636	150
S1	24 hr - replicate	588	6542198	973635109	150
S10	8 hr	322	3582872	532830756	150
S11	8 hr - replicate	366	4045486	603410047	150
S12	24 hr	683	7631984	1133761800	150
S2	8 hr	417	4626424	687974012	150
S3	8 hr - replicate	504	5669250	838848631	150
S4	24 hr	537	6012696	893265694	150
S5	24 hr - replicate	536	5943694	885300386	150
S6	8 hr	134	1451330	216570894	150
S7	8 hr - replicate	270	2948328	439136621	150
S8	24 hr	487	5350730	795963017	150
S9	24 hr - replicate	543	5971710	890347389	150
T1	24 hr - replicate	547	6102942	907317001	150
T2	8 hr	458	5139374	756637041	150
T3	8 hr - replicate	427	4848142	708405232	150
T4	24 hr	518	5710198	850623465	150
T5	24 hr - replicate	588	6478030	964102689	150
V1	24 hr	388	4368050	653127221	150
V10	24 hr - replicate	480	5529076	823422848	150
V11	8 hr	102	1153316	171417075	150
V12	8 hr - replicate	75	894336	129531656	150
V2	24 hr - replicate	459	5318472	787520026	150
V3	8 hr	59	671438	99031439	150
V4	8 hr - replicate	149	1670294	249476058	150
V5	24 hr	450	5222948	772240854	150
V6	24 hr - replicate	396	4556774	676827195	150
V7	8 hr	217	2509930	370962148	150
V8	8 hr - replicate	187	2154458	319864306	150
V9	24 hr	440	5091670	756294104	150
W1	24 hr	410	4709318	699541239	150
W10	24 hr - replicate	557	6758312	966330742	150
W2	24 hr - replicate	475	5427956	805162576	150
W3	8 hr	99	1120244	166814689	150
W4	8 hr - replicate	166	1882144	279857974	150
W5	24 hr	448	5109178	759359530	150
W6	24 hr - replicate	425	4867986	724367940	150
W7	8 hr	220	2502034	372206898	150
W8	8 hr - replicate	215	2541554	367361286	150
W9	24 hr	421	4812696	715784210	150
