# Supplementary material for: Analysis of the milk kefir pan-metagenome reveals four community types, core species, and associated metabolic pathways
Source: iScience. 2023 Sep 21;26(10):108004. doi: 10.1016/j.isci.2023.108004 (PMC10568436; doi:10.1016/j.isci.2023.108004)
Supplement: Table S2. Details of reference material downloaded from NCBI to construct the a customized kefir specific database for use in taxonomic profiling, related to STAR Methods — Details include taxonomic IDs, species name and the associated genus and superkingdom and lastly the availability of a reference genome at the time of downloading. [file mmc3.xlsx]

## Sheet: Supplementary table 1S
Table S2. Details of reference material downloaded from NCBI to construct the a customised kefir specific database for use in taxonomic profiling, related to STAR Methods. Details inlcude taxonomic IDs, species name and the associated genus and superkingdom and lasty the availability of a reference genome at the time of downloading.
Taxonomic ID	Species	Genus	Superkingdom	Reference Available
1358	Lactococcus lactis	Lactococcus	Bacteria	TRUE
1587	Lactobacillus helveticus	Lactobacillus	Bacteria	TRUE
1245	Leuconostoc mesenteroides	Leuconostoc	Bacteria	TRUE
1613	Limosilactobacillus fermentum	Limosilactobacillus	Bacteria	TRUE
1308	Streptococcus thermophilus	Streptococcus	Bacteria	TRUE
1639	Listeria monocytogenes	Listeria	Bacteria	TRUE
267818	Lactobacillus kefiranofaciens	Lactobacillus	Bacteria	TRUE
1363	Lactococcus garvieae	Lactococcus	Bacteria	TRUE
1307	Streptococcus suis	Streptococcus	Bacteria	TRUE
1590	Lactiplantibacillus plantarum	Lactiplantibacillus	Bacteria	TRUE
59310	Streptococcus macedonicus	Streptococcus	Bacteria	TRUE
1352	Enterococcus faecium	Enterococcus	Bacteria	TRUE
52242	Lactobacillus gallinarum	Lactobacillus	Bacteria	TRUE
146474	Acetobacter orientalis	Acetobacter	Bacteria	TRUE
1351	Enterococcus faecalis	Enterococcus	Bacteria	TRUE
1311	Streptococcus agalactiae	Streptococcus	Bacteria	TRUE
375175	Loigolactobacillus backii	Loigolactobacillus	Bacteria	TRUE
2419773	Lactococcus allomyrinae	Lactococcus	Bacteria	TRUE
1581	Lentilactobacillus buchneri	Lentilactobacillus	Bacteria	TRUE
160453	Enterococcus gilvus	Enterococcus	Bacteria	TRUE
33964	Leuconostoc citreum	Leuconostoc	Bacteria	TRUE
1364	Lactococcus piscium	Lactococcus	Bacteria	TRUE
1348	Streptococcus parauberis	Streptococcus	Bacteria	TRUE
1366	Lactococcus raffinolactis	Lactococcus	Bacteria	TRUE
2756	Brochothrix thermosphacta	Brochothrix	Bacteria	TRUE
44008	Enterococcus cecorum	Enterococcus	Bacteria	TRUE
47770	Lactobacillus crispatus	Lactobacillus	Bacteria	TRUE
1252	Leuconostoc carnosum	Leuconostoc	Bacteria	TRUE
1354	Enterococcus hirae	Enterococcus	Bacteria	TRUE
417368	Enterococcus thailandicus	Enterococcus	Bacteria	TRUE
152331	Lentilactobacillus parabuchneri	Lentilactobacillus	Bacteria	TRUE
1604	Lactobacillus amylovorus	Lactobacillus	Bacteria	TRUE
1076596	Acetobacter persici	Acetobacter	Bacteria	TRUE
2420313	Enterococcus sp. FDAARGOS_553	Enterococcus	Bacteria	TRUE
1625	Fructilactobacillus sanfranciscensis	Fructilactobacillus	Bacteria	TRUE
1624	Ligilactobacillus salivarius	Ligilactobacillus	Bacteria	TRUE
240427	Secundilactobacillus paracollinoides	Secundilactobacillus	Bacteria	TRUE
1597	Lacticaseibacillus paracasei	Lacticaseibacillus	Bacteria	TRUE
136609	Leuconostoc kimchii	Leuconostoc	Bacteria	TRUE
1334	Streptococcus dysgalactiae	Streptococcus	Bacteria	TRUE
315405	Streptococcus gallolyticus	Streptococcus	Bacteria	TRUE
392416	Companilactobacillus crustorum	Companilactobacillus	Bacteria	TRUE
1579	Lactobacillus acidophilus	Lactobacillus	Bacteria	TRUE
481146	Acetobacter ascendens	Acetobacter	Bacteria	TRUE
1847728	Companilactobacillus allii	Companilactobacillus	Bacteria	TRUE
255248	Leuconostoc garlicum	Leuconostoc	Bacteria	TRUE
28038	Latilactobacillus curvatus	Latilactobacillus	Bacteria	TRUE
1244	Leuconostoc gelidum	Leuconostoc	Bacteria	TRUE
438	Acetobacter pasteurianus	Acetobacter	Bacteria	TRUE
1246	Leuconostoc lactis	Leuconostoc	Bacteria	TRUE
1309	Streptococcus mutans	Streptococcus	Bacteria	TRUE
1254	Pediococcus acidilactici	Pediococcus	Bacteria	TRUE
1511761	Leuconostoc suionicum	Leuconostoc	Bacteria	TRUE
1598	Limosilactobacillus reuteri	Limosilactobacillus	Bacteria	TRUE
89059	Ligilactobacillus acidipiscis	Ligilactobacillus	Bacteria	TRUE
1599	Latilactobacillus sakei	Latilactobacillus	Bacteria	TRUE
562	Escherichia coli	Escherichia	Bacteria	TRUE
1584	Lactobacillus delbrueckii	Lactobacillus	Bacteria	TRUE
274	Thermus thermophilus	Thermus	Bacteria	TRUE
2099789	Lactobacillus sp. CBA3606	Lactobacillus	Bacteria	TRUE
197614	Streptococcus pasteurianus	Streptococcus	Bacteria	TRUE
137591	Weissella cibaria	Weissella	Bacteria	TRUE
33959	Lactobacillus johnsonii	Lactobacillus	Bacteria	TRUE
104102	Acetobacter tropicalis	Acetobacter	Bacteria	TRUE
1903686	Jeotgalibaca sp. PTS2502	Jeotgalibaca	Bacteria	TRUE
2044912	Staphylococcus debuckii	Staphylococcus	Bacteria	TRUE
53345	Enterococcus durans	Enterococcus	Bacteria	TRUE
435	Acetobacter aceti	Acetobacter	Bacteria	TRUE
442	Gluconobacter oxydans	Gluconobacter	Bacteria	TRUE
1596	Lactobacillus gasseri	Lactobacillus	Bacteria	TRUE
2751	Carnobacterium maltaromaticum	Carnobacterium	Bacteria	TRUE
446692	Acetobacter senegalensis	Acetobacter	Bacteria	TRUE
1622	Ligilactobacillus murinus	Ligilactobacillus	Bacteria	TRUE
28448	Komagataeibacter xylinus	Komagataeibacter	Bacteria	TRUE
208596	Carnobacterium sp. 17-4	Carnobacterium	Bacteria	TRUE
1580	Levilactobacillus brevis	Levilactobacillus	Bacteria	TRUE
1336	Streptococcus equi	Streptococcus	Bacteria	TRUE
1642	Listeria innocua	Listeria	Bacteria	TRUE
1302	Streptococcus gordonii	Streptococcus	Bacteria	TRUE
1610	Loigolactobacillus coryniformis	Loigolactobacillus	Bacteria	TRUE
33996	Gluconacetobacter diazotrophicus	Gluconacetobacter	Bacteria	TRUE
293371	Paucilactobacillus oligofermentans	Paucilactobacillus	Bacteria	TRUE
1310	Streptococcus sobrinus	Streptococcus	Bacteria	TRUE
1255	Pediococcus pentosaceus	Pediococcus	Bacteria	TRUE
51663	Pediococcus damnosus	Pediococcus	Bacteria	TRUE
1313	Streptococcus pneumoniae	Streptococcus	Bacteria	TRUE
28037	Streptococcus mitis	Streptococcus	Bacteria	TRUE
1600	Lactobacillus acetotolerans	Lactobacillus	Bacteria	TRUE
301301	Roseburia hominis	Roseburia	Bacteria	TRUE
1641	Listeria grayi	Listeria	Bacteria	TRUE
83683	Lactobacillus amylolyticus	Lactobacillus	Bacteria	TRUE
265959	Komagataeibacter saccharivorans	Komagataeibacter	Bacteria	TRUE
1811193	Streptococcus pantholopis	Streptococcus	Bacteria	TRUE
153496	Kozakia baliensis	Kozakia	Bacteria	TRUE
979982	Leuconostoc sp. C2	Leuconostoc	Bacteria	TRUE
33995	Komagataeibacter europaeus	Komagataeibacter	Bacteria	TRUE
2485784	Erysipelothrix piscisicarius	Erysipelothrix	Bacteria	TRUE
109790	Lactobacillus jensenii	Lactobacillus	Bacteria	TRUE
1138822	Lentilactobacillus curieae	Lentilactobacillus	Bacteria	TRUE
1377	Aerococcus viridans	Aerococcus	Bacteria	TRUE
265960	Komagataeibacter nataicola	Komagataeibacter	Bacteria	TRUE
1349	Streptococcus uberis	Streptococcus	Bacteria	TRUE
1390	Bacillus amyloliquefaciens	Bacillus	Bacteria	TRUE
165096	Weissella koreensis	Weissella	Bacteria	TRUE
633807	Vagococcus penaei	Vagococcus	Bacteria	TRUE
1111760	Streptococcus troglodytae	Streptococcus	Bacteria	TRUE
1930546	Sporosarcina sp. P37	Sporosarcina	Bacteria	TRUE
318683	Gluconobacter albidus	Gluconobacter	Bacteria	TRUE
1303590	Bombilactobacillus bombi	Bombilactobacillus	Bacteria	TRUE
97478	Limosilactobacillus mucosae	Limosilactobacillus	Bacteria	TRUE
1318	Streptococcus parasanguinis	Streptococcus	Bacteria	TRUE
1218493	Lactobacillus kullabergensis	Lactobacillus	Bacteria	TRUE
1582	Lacticaseibacillus casei	Lacticaseibacillus	Bacteria	TRUE
37734	Enterococcus casseliflavus	Enterococcus	Bacteria	TRUE
102684	Streptococcus infantarius	Streptococcus	Bacteria	TRUE
51669	Tetragenococcus halophilus	Tetragenococcus	Bacteria	TRUE
69966	Macrococcus caseolyticus	Macrococcus	Bacteria	TRUE
324057	Paenibacillus sp. JDR-2	Paenibacillus	Bacteria	FALSE
2173853	Streptococcus chenjunshii	Streptococcus	Bacteria	TRUE
1601	Ligilactobacillus agilis	Ligilactobacillus	Bacteria	TRUE
1603	Amylolactobacillus amylophilus	Amylolactobacillus	Bacteria	TRUE
65058	Corynebacterium ulcerans	Corynebacterium	Bacteria	TRUE
1304	Streptococcus salivarius	Streptococcus	Bacteria	TRUE
1328	Streptococcus anginosus	Streptococcus	Bacteria	TRUE
1247	Oenococcus oeni	Oenococcus	Bacteria	TRUE
1346	Streptococcus iniae	Streptococcus	Bacteria	TRUE
187452	Pediococcus claussenii	Pediococcus	Bacteria	TRUE
303541	Lactobacillus apis	Lactobacillus	Bacteria	TRUE
1177712	Komagataeibacter medellinensis	Komagataeibacter	Bacteria	TRUE
1839798	Bacillus sp. FDAARGOS_235	Bacillus	Bacteria	TRUE
1314	Streptococcus pyogenes	Streptococcus	Bacteria	TRUE
1725	Corynebacterium xerosis	Corynebacterium	Bacteria	TRUE
2048654	Solibacillus sp. R5-41	Solibacillus	Bacteria	TRUE
2496265	Jeotgalibaca ciconiae	Jeotgalibaca	Bacteria	TRUE
91915	Asaia bogorensis	Asaia	Bacteria	TRUE
1631871	Weissella jogaejeotgali	Weissella	Bacteria	TRUE
1305	Streptococcus sanguinis	Streptococcus	Bacteria	TRUE
47715	Lacticaseibacillus rhamnosus	Lacticaseibacillus	Bacteria	TRUE
320497	Neoasaia chiangmaiensis	Neoasaia	Bacteria	TRUE
519472	Vagococcus teuberi	Vagococcus	Bacteria	TRUE
1654388	Staphylococcus schweitzeri	Staphylococcus	Bacteria	TRUE
1303	Streptococcus oralis	Streptococcus	Bacteria	TRUE
1491	Clostridium botulinum	Clostridium	Bacteria	TRUE
1505	Paeniclostridium sordellii	Paeniclostridium	Bacteria	TRUE
1556	Gottschalkia acidurici	Gottschalkia	Bacteria	TRUE
1602	Companilactobacillus alimentarius	Companilactobacillus	Bacteria	TRUE
56956	Thermus brockianus	Thermus	Bacteria	TRUE
60520	Lactiplantibacillus paraplantarum	Lactiplantibacillus	Bacteria	TRUE
65959	Acetobacter pomorum	Acetobacter	Bacteria	TRUE
147709	Carnobacterium inhibens	Carnobacterium	Bacteria	TRUE
149016	Streptococcus urinalis	Streptococcus	Bacteria	TRUE
400065	Streptococcus merionis	Streptococcus	Bacteria	TRUE
1633874	Acetobacter oryzifermentans	Acetobacter	Bacteria	TRUE
271	Thermus aquaticus	Thermus	Bacteria	TRUE
1280	Staphylococcus aureus	Staphylococcus	Bacteria	TRUE
1338	Streptococcus intermedius	Streptococcus	Bacteria	TRUE
53444	Fructilactobacillus lindneri	Fructilactobacillus	Bacteria	TRUE
82983	Obesumbacterium proteus	Obesumbacterium	Bacteria	TRUE
364410	Granulibacter bethesdensis	Granulibacter	Bacteria	TRUE
1218494	Lactobacillus helsingborgensis	Lactobacillus	Bacteria	TRUE
2005703	Enterococcus wangshanyuanii	Enterococcus	Bacteria	TRUE
2107999	Lactobacillus paragasseri	Lactobacillus	Bacteria	TRUE
426	Methylosinus trichosporium	Methylosinus	Bacteria	TRUE
1249	Weissella paramesenteroides	Weissella	Bacteria	TRUE
1589	Lactiplantibacillus pentosus	Lactiplantibacillus	Bacteria	TRUE
2748	Carnobacterium divergens	Carnobacterium	Bacteria	TRUE
33970	Melissococcus plutonius	Melissococcus	Bacteria	TRUE
53346	Enterococcus mundtii	Enterococcus	Bacteria	TRUE
155866	Weissella soli	Weissella	Bacteria	TRUE
290335	Tetragenococcus koreensis	Tetragenococcus	Bacteria	TRUE
759620	Weissella ceti	Weissella	Bacteria	TRUE
2060307	Enterococcus sp. FDAARGOS_375	Enterococcus	Bacteria	TRUE
2283194	Sporosarcina sp. PTS2304	Sporosarcina	Bacteria	TRUE
1345	Streptococcus ferus	Streptococcus	Bacteria	TRUE
1423	Bacillus subtilis	Bacillus	Bacteria	TRUE
33934	Anoxybacillus flavithermus	Anoxybacillus	Bacteria	TRUE
114090	Pediococcus inopinatus	Pediococcus	Bacteria	TRUE
216465	Polaromonas naphthalenivorans	Polaromonas	Bacteria	TRUE
267363	Levilactobacillus zymae	Levilactobacillus	Bacteria	TRUE
456163	Thermus parvatiensis	Thermus	Bacteria	TRUE
575200	Corynebacterium maris	Corynebacterium	Bacteria	TRUE
656179	Pandoraea faecigallinarum	Pandoraea	Bacteria	TRUE
1134405	Melioribacter roseus	Melioribacter	Bacteria	TRUE
1335613	Gordonibacter urolithinfaciens	Gordonibacter	Bacteria	TRUE
1510841	Parasaccharibacter apium	Parasaccharibacter	Bacteria	TRUE
1969806	Acidibrevibacterium fodinaquatile	Acidibrevibacterium	Bacteria	TRUE
2478912	Commensalibacter sp. AMU001	Commensalibacter	Bacteria	TRUE
533	Beijerinckia indica	Beijerinckia	Bacteria	TRUE
542	Zymomonas mobilis	Zymomonas	Bacteria	TRUE
1335	Streptococcus equinus	Streptococcus	Bacteria	TRUE
1408	Bacillus pumilus	Bacillus	Bacteria	TRUE
1492	Clostridium butyricum	Clostridium	Bacteria	TRUE
1612	Companilactobacillus farciminis	Companilactobacillus	Bacteria	TRUE
1718	Corynebacterium glutamicum	Corynebacterium	Bacteria	TRUE
1744	Propionibacterium freudenreichii	Propionibacterium	Bacteria	TRUE
33040	Streptococcus milleri	Streptococcus	Bacteria	TRUE
39485	Lachnospira eligens	Lachnospira	Bacteria	TRUE
45634	Streptococcus cristatus	Streptococcus	Bacteria	TRUE
51665	Aerococcus urinaeequi	Aerococcus	Bacteria	TRUE
90245	Oligella urethralis	Oligella	Bacteria	TRUE
152794	Corynebacterium efficiens	Corynebacterium	Bacteria	TRUE
450378	Croceicoccus marinus	Croceicoccus	Bacteria	TRUE
526944	Tetragenococcus osmophilus	Tetragenococcus	Bacteria	TRUE
1007676	Companilactobacillus ginsenosidimutans	Companilactobacillus	Bacteria	TRUE
1054217	Thermoplasmatales archaeon BRNA1	Genus is missing	Archaea	FALSE
1545702	Lactobacillus sp. wkB8	Lactobacillus	Bacteria	TRUE
1712675	Turicibacter sp. H121	Turicibacter	Bacteria	TRUE
1839799	Streptococcus sp. FDAARGOS_192	Streptococcus	Bacteria	TRUE
1911586	Marinilactibacillus sp. 15R	Marinilactibacillus	Bacteria	TRUE
2099788	Lactobacillus sp. CBA3605	Lactobacillus	Bacteria	TRUE
294	Pseudomonas fluorescens	Pseudomonas	Bacteria	TRUE
1084	Pararhodospirillum photometricum	Pararhodospirillum	Bacteria	TRUE
1282	Staphylococcus epidermidis	Staphylococcus	Bacteria	TRUE
1465	Brevibacillus laterosporus	Brevibacillus	Bacteria	TRUE
2021	Thermobifida fusca	Thermobifida	Bacteria	TRUE
13690	Sphingobium yanoikuyae	Sphingobium	Bacteria	TRUE
28077	Nitrospirillum amazonense	Nitrospirillum	Bacteria	TRUE
28446	Anaerotignum propionicum	Anaerotignum	Bacteria	TRUE
28901	Salmonella enterica	Salmonella	Bacteria	TRUE
29379	Staphylococcus auricularis	Staphylococcus	Bacteria	TRUE
29449	Rhizobium etli	Rhizobium	Bacteria	TRUE
35841	Caldibacillus thermoamylovorans	Caldibacillus	Bacteria	TRUE
47884	Pseudomonas taetrolens	Pseudomonas	Bacteria	TRUE
47885	Pseudomonas oryzihabitans	Pseudomonas	Bacteria	TRUE
64104	Bacillus pseudomycoides	Bacillus	Bacteria	TRUE
78535	Streptococcus viridans	Streptococcus	Bacteria	TRUE
81475	Frateuria aurantia	Frateuria	Bacteria	TRUE
82348	Streptococcus pluranimalium	Streptococcus	Bacteria	TRUE
84030	Lacrimispora saccharolytica	Lacrimispora	Bacteria	TRUE
84163	Cryptobacterium curtum	Cryptobacterium	Bacteria	TRUE
150055	Streptococcus lutetiensis	Streptococcus	Bacteria	TRUE
182773	Clostridium isatidis	Clostridium	Bacteria	TRUE
192421	Planococcus maritimus	Planococcus	Bacteria	TRUE
237258	Cloacibacterium normanense	Cloacibacterium	Bacteria	TRUE
349751	Corynebacterium marinum	Corynebacterium	Bacteria	TRUE
637971	Levilactobacillus koreensis	Levilactobacillus	Bacteria	TRUE
702113	Novosphingobium sp. PP1Y	Novosphingobium	Bacteria	TRUE
708126	Jeotgalibaca dankookensis	Jeotgalibaca	Bacteria	TRUE
890041	Streptococcus phage PhiSpn_200	Genus is missing	Viruses	FALSE
1074467	Companilactobacillus heilongjiangensis	Companilactobacillus	Bacteria	TRUE
1178778	Maribacter cobaltidurans	Maribacter	Bacteria	TRUE
1188319	Ferriphaselus amnicola	Ferriphaselus	Bacteria	TRUE
1193095	Paucilactobacillus hokkaidonensis	Paucilactobacillus	Bacteria	TRUE
1257021	Flammeovirgaceae bacterium 311	Genus is missing	Bacteria	FALSE
1564681	Carnobacterium sp. CP1	Carnobacterium	Bacteria	TRUE
1583341	Pseudomonas cerasi	Pseudomonas	Bacteria	TRUE
1692238	Enterobacter sp. FY-07	Enterobacter	Bacteria	FALSE
1814128	Streptococcus halotolerans	Streptococcus	Bacteria	TRUE
1825069	Streptococcus marmotae	Streptococcus	Bacteria	TRUE
1888195	Streptococcus himalayensis	Streptococcus	Bacteria	TRUE
1917441	Streptococcus ruminantium	Streptococcus	Bacteria	TRUE
2018065	Roseomonas sp. FDAARGOS_362	Roseomonas	Bacteria	TRUE
2109685	Olsenella sp. GAM18	Olsenella	Bacteria	TRUE
2203724	Oenococcus sicerae	Oenococcus	Bacteria	TRUE
2494234	Sutterella megalosphaeroides	Sutterella	Bacteria	TRUE
114	Gemmata obscuriglobus	Gemmata	Bacteria	TRUE
201	Campylobacter lari	Campylobacter	Bacteria	TRUE
296	Pseudomonas fragi	Pseudomonas	Bacteria	TRUE
303	Pseudomonas putida	Pseudomonas	Bacteria	TRUE
305	Ralstonia solanacearum	Ralstonia	Bacteria	TRUE
316	Pseudomonas stutzeri	Pseudomonas	Bacteria	TRUE
317	Pseudomonas syringae	Pseudomonas	Bacteria	TRUE
339	Xanthomonas campestris	Xanthomonas	Bacteria	TRUE
380	Sinorhizobium fredii	Sinorhizobium	Bacteria	TRUE
382	Sinorhizobium meliloti	Sinorhizobium	Bacteria	TRUE
399	Neorhizobium galegae	Neorhizobium	Bacteria	TRUE
563	Shimwellia blattae	Shimwellia	Bacteria	TRUE
564	Escherichia fergusonii	Escherichia	Bacteria	TRUE
569	Hafnia alvei	Hafnia	Bacteria	TRUE
630	Yersinia enterocolitica	Yersinia	Bacteria	TRUE
732	Aggregatibacter aphrophilus	Aggregatibacter	Bacteria	TRUE
817	Bacteroides fragilis	Bacteroides	Bacteria	TRUE
826	Sebaldella termitidis	Sebaldella	Bacteria	TRUE
850	Fusobacterium mortiferum	Fusobacterium	Bacteria	TRUE
927	Halothiobacillus neapolitanus	Halothiobacillus	Bacteria	TRUE
1085	Rhodospirillum rubrum	Rhodospirillum	Bacteria	TRUE
1270	Micrococcus luteus	Micrococcus	Bacteria	TRUE
1326	Streptococcus acidominimus	Streptococcus	Bacteria	TRUE
1340	Streptococcus porcinus	Streptococcus	Bacteria	TRUE
1353	Enterococcus gallinarum	Enterococcus	Bacteria	TRUE
1394	[Bacillus] caldolyticus	Geobacillus	Bacteria	FALSE
1398	Weizmannia coagulans	Weizmannia	Bacteria	TRUE
1405	Bacillus mycoides	Bacillus	Bacteria	TRUE
1406	Paenibacillus polymyxa	Paenibacillus	Bacteria	TRUE
1421	Lysinibacillus sphaericus	Lysinibacillus	Bacteria	TRUE
1428	Bacillus thuringiensis	Bacillus	Bacteria	TRUE
1449	Amphibacillus xylanus	Amphibacillus	Bacteria	TRUE
1464	Paenibacillus larvae	Paenibacillus	Bacteria	TRUE
1493	Clostridium cellulovorans	Clostridium	Bacteria	TRUE
1511	Acetoanaerobium sticklandii	Acetoanaerobium	Bacteria	TRUE
1513	Clostridium tetani	Clostridium	Bacteria	TRUE
1520	Clostridium beijerinckii	Clostridium	Bacteria	TRUE
1525	Moorella thermoacetica	Moorella	Bacteria	TRUE
1623	Ligilactobacillus ruminis	Ligilactobacillus	Bacteria	TRUE
1650	Kurthia zopfii	Kurthia	Bacteria	TRUE
1683	Bifidobacterium angulatum	Bifidobacterium	Bacteria	TRUE
1747	Cutibacterium acnes	Cutibacterium	Bacteria	TRUE
2096	Mycoplasma gallisepticum	Mycoplasma	Bacteria	TRUE
2424	Fervidobacterium nodosum	Fervidobacterium	Bacteria	TRUE
2718	Cardiobacterium hominis	Cardiobacterium	Bacteria	TRUE
2734	Symbiobacterium thermophilum	Symbiobacterium	Bacteria	TRUE
28068	Rubrivivax gelatinosus	Rubrivivax	Bacteria	TRUE
28188	Capnocytophaga canimorsus	Capnocytophaga	Bacteria	TRUE
28903	Mycoplasmopsis bovis	Mycoplasmopsis	Bacteria	TRUE
29288	Natronococcus occultus	Natronococcus	Archaea	TRUE
29391	Gemella morbillorum	Gemella	Bacteria	TRUE
31998	Methylobacterium radiotolerans	Methylobacterium	Bacteria	TRUE
33033	Parvimonas micra	Parvimonas	Bacteria	TRUE
33056	Candidatus Kinetoplastibacterium crithidii	Candidatus Kinetoplastibacterium	Bacteria	TRUE
33936	Aeribacillus pallidus	Aeribacillus	Bacteria	TRUE
34062	Moraxella osloensis	Moraxella	Bacteria	TRUE
38310	Rhodococcus coprophilus	Rhodococcus	Bacteria	TRUE
38986	Acholeplasma palmae	Acholeplasma	Bacteria	TRUE
39488	Anaerobutyricum hallii	Anaerobutyricum	Bacteria	TRUE
43948	Tolumonas auensis	Tolumonas	Bacteria	TRUE
44742	Desulfovibrio fairfieldensis	Desulfovibrio	Bacteria	TRUE
45972	Staphylococcus pasteuri	Staphylococcus	Bacteria	TRUE
46354	Thermoanaerobacter wiegelii	Thermoanaerobacter	Bacteria	TRUE
46679	Pseudomonas mucidolens	Pseudomonas	Bacteria	TRUE
46867	Clostridium chauvoei	Clostridium	Bacteria	TRUE
53336	Tatumella citrea	Tatumella	Bacteria	TRUE
55148	Deinococcus proteolyticus	Deinococcus	Bacteria	TRUE
56957	Thermus oshimai	Thermus	Bacteria	TRUE
60890	Phaeobacter gallaeciensis	Phaeobacter	Bacteria	TRUE
61648	Kluyvera intermedia	Kluyvera	Bacteria	TRUE
61651	Serratia ficaria	Serratia	Bacteria	TRUE
65741	Pseudomonas knackmussii	Pseudomonas	Bacteria	TRUE
74426	Collinsella aerofaciens	Collinsella	Bacteria	TRUE
76860	Streptococcus constellatus	Streptococcus	Bacteria	TRUE
87541	Aerococcus christensenii	Aerococcus	Bacteria	TRUE
91604	Candidatus Paracaedibacter acanthamoebae	Candidatus Paracaedibacter	Bacteria	TRUE
96345	Flavobacterium psychrophilum	Flavobacterium	Bacteria	TRUE
104623	Serratia sp. ATCC 39006	Serratia	Bacteria	TRUE
106649	Acinetobacter guillouiae	Acinetobacter	Bacteria	TRUE
113107	Streptococcus australis	Streptococcus	Bacteria	TRUE
114527	Mogibacterium diversum	Mogibacterium	Bacteria	TRUE
117207	Sphingopyxis alaskensis	Sphingopyxis	Bacteria	TRUE
119206	Aerococcus sanguinicola	Aerococcus	Bacteria	TRUE
119981	Propionibacterium australiense	Propionibacterium	Bacteria	TRUE
120962	Roseiflexus castenholzii	Roseiflexus	Bacteria	TRUE
128944	Aerococcus urinaehominis	Aerococcus	Bacteria	TRUE
129958	Carboxydothermus hydrogenoformans	Carboxydothermus	Bacteria	TRUE
136857	Corynebacterium testudinoris	Corynebacterium	Bacteria	TRUE
147645	Paracoccus yeei	Paracoccus	Bacteria	TRUE
148814	Apilactobacillus kunkeei	Apilactobacillus	Bacteria	TRUE
155077	Cellvibrio japonicus	Cellvibrio	Bacteria	TRUE
158899	Collimonas fungivorans	Collimonas	Bacteria	TRUE
164348	Streptomyces puniciscabiei	Streptomyces	Bacteria	TRUE
169760	Paenibacillus stellifer	Paenibacillus	Bacteria	TRUE
185008	Butyrivibrio hungatei	Butyrivibrio	Bacteria	TRUE
187491	Corynebacterium glaucum	Corynebacterium	Bacteria	TRUE
189381	Rossellomorea marisflavi	Rossellomorea	Bacteria	TRUE
190893	Vibrio coralliilyticus	Vibrio	Bacteria	TRUE
191493	Corynebacterium sphenisci	Corynebacterium	Bacteria	TRUE
208226	Alkaliphilus metalliredigens	Alkaliphilus	Bacteria	TRUE
216816	Bifidobacterium longum	Bifidobacterium	Bacteria	TRUE
225326	Corynebacterium halotolerans	Corynebacterium	Bacteria	TRUE
233181	Candidatus Kinetoplastibacterium blastocrithidii	Candidatus Kinetoplastibacterium	Bacteria	TRUE
239935	Akkermansia muciniphila	Akkermansia	Bacteria	TRUE
246432	Staphylococcus equorum	Staphylococcus	Bacteria	TRUE
248026	Cupriavidus pinatubonensis	Cupriavidus	Bacteria	TRUE
252966	Mahella australiensis	Mahella	Bacteria	TRUE
257708	Roseomonas gilardii	Roseomonas	Bacteria	TRUE
257758	Streptococcus pseudopneumoniae	Streptococcus	Bacteria	TRUE
260554	Bacillus halotolerans	Bacillus	Bacteria	TRUE
292800	Flavonifractor plautii	Flavonifractor	Bacteria	TRUE
294699	Anoxybacillus amylolyticus	Anoxybacillus	Bacteria	TRUE
302406	Advenella mimigardefordensis	Advenella	Bacteria	TRUE
308354	Staphylococcus simiae	Staphylococcus	Bacteria	TRUE
314282	Psychromonas sp. CNPT3	Psychromonas	Bacteria	TRUE
335659	Bradyrhizobium cosmicum	Bradyrhizobium	Bacteria	TRUE
351091	Oscillibacter valericigenes	Oscillibacter	Bacteria	TRUE
361101	Streptococcus pseudoporcinus	Streptococcus	Bacteria	TRUE
386490	Terribacillus goriensis	Terribacillus	Bacteria	TRUE
396595	Thioalkalivibrio sp. K90mix	Thioalkalivibrio	Bacteria	TRUE
402384	Halobacillus mangrovi	Halobacillus	Bacteria	TRUE
419475	Brucella pseudogrignonensis	Brucella	Bacteria	TRUE
471827	Candidatus Desulforudis audaxviator	Candidatus Desulforudis	Bacteria	TRUE
580165	Bacillus cytotoxicus	Bacillus	Bacteria	TRUE
587753	Pseudomonas chlororaphis	Pseudomonas	Bacteria	TRUE
591154	Methylacidiphilum fumariolicum	Methylacidiphilum	Bacteria	TRUE
632773	Bacillus beveridgei	Bacillus	Bacteria	TRUE
639313	Hoyosella subflava	Hoyosella	Bacteria	TRUE
666686	Bacillus sp. 1NLA3E	Bacillus	Bacteria	TRUE
682998	Azospirillum ramasamyi	Azospirillum	Bacteria	TRUE
712633	Streptococcus sp. oral taxon 431	Streptococcus	Bacteria	TRUE
712991	Lachnospiraceae bacterium oral taxon 500	Genus is missing	Bacteria	FALSE
756828	Bacillus sp. WP8	Bacillus	Bacteria	TRUE
860235	Kibdelosporangium phytohabitans	Kibdelosporangium	Bacteria	TRUE
863643	Thermincola potens	Thermincola	Bacteria	TRUE
879274	Shinella sp. HZN7	Shinella	Bacteria	TRUE
931866	Bradyrhizobium ottawaense	Bradyrhizobium	Bacteria	TRUE
1038928	Streptomyces xinghaiensis	Streptomyces	Bacteria	TRUE
1134435	Thauera humireducens	Thauera	Bacteria	TRUE
1208324	Celeribacter indicus	Celeribacter	Bacteria	TRUE
1223514	Corynebacterium humireducens	Corynebacterium	Bacteria	TRUE
1265445	Chryseobacterium camelliae	Chryseobacterium	Bacteria	TRUE
1267766	Croceibacterium atlanticum	Croceibacterium	Bacteria	TRUE
1294143	Pseudomonas sp. ATCC 13867	Pseudomonas	Bacteria	TRUE
1307763	Kiritimatiella glycovorans	Kiritimatiella	Bacteria	TRUE
1325564	Nitrospira japonica	Nitrospira	Bacteria	TRUE
1331910	Thermogutta terrifontis	Thermogutta	Bacteria	TRUE
1349819	Aureimonas sp. AU20	Aureimonas	Bacteria	TRUE
1391653	Vulgatibacter incomptus	Vulgatibacter	Bacteria	TRUE
1402861	Priestia filamentosa	Priestia	Bacteria	TRUE
1444770	Xylella taiwanensis	Xylella	Bacteria	TRUE
1482074	Hartmannibacter diazotrophicus	Hartmannibacter	Bacteria	TRUE
1504981	Halomonas sp. KO116	Halomonas	Bacteria	TRUE
1526658	Bosea vaviloviae	Bosea	Bacteria	TRUE
1528099	Lawsonella clevelandensis	Lawsonella	Bacteria	TRUE
1536770	Paenibacillus sp. FSL R5-0345	Paenibacillus	Bacteria	TRUE
1541959	Candidatus Izimaplasma sp. HR1	Candidatus Izimaplasma	Bacteria	TRUE
1550579	Mucilaginibacter gotjawali	Mucilaginibacter	Bacteria	TRUE
1571470	Rhizobium sp. ACO-34A	Rhizobium	Bacteria	TRUE
1639108	Chania multitudinisentens	Chania	Bacteria	TRUE
1670800	Mesorhizobium oceanicum	Mesorhizobium	Bacteria	TRUE
1679096	Haloarculaceae archaeon HArcel1	Genus is missing	Archaea	FALSE
1712516	Paenibacillus baekrokdamisoli	Paenibacillus	Bacteria	TRUE
1736675	Devosia sp. A16	Devosia	Bacteria	TRUE
1785996	Leptotrichia sp. oral taxon 847	Leptotrichia	Bacteria	TRUE
1805478	Olsenella timonensis	Olsenella	Bacteria	TRUE
1839801	Dehalogenimonas formicexedens	Dehalogenimonas	Bacteria	TRUE
1849491	Abyssicoccus albus	Abyssicoccus	Bacteria	TRUE
1852374	Ezakiella massiliensis	Ezakiella	Bacteria	TRUE
1853130	Pseudomonas silesiensis	Pseudomonas	Bacteria	TRUE
1867719	Phyllobacterium zundukense	Phyllobacterium	Bacteria	TRUE
1870820	Paenibacillus ihbetae	Paenibacillus	Bacteria	TRUE
1916956	Synechococcus sp. SynAce01	Synechococcus	Bacteria	TRUE
1920749	Candidatus Mancarchaeum acidiphilum	Candidatus Mancarchaeum	Archaea	TRUE
1922225	Erythrobacter sp. Alg231-14	Erythrobacter	Bacteria	FALSE
1925548	Candidatus Fonsibacter ubiquis	Candidatus Fonsibacter	Bacteria	TRUE
1993866	Lactobacillales bacterium	Genus is missing	Bacteria	FALSE
2003121	Sphingobacterium sp. G1-14	Sphingobacterium	Bacteria	TRUE
2003551	Cellulomonas sp. PSBB021	Cellulomonas	Bacteria	TRUE
2017483	Virgibacillus phasianinus	Virgibacillus	Bacteria	TRUE
2021234	Ahniella affigens	Ahniella	Bacteria	TRUE
2033869	Rhodobacter sp. CZR27	Rhodobacter	Bacteria	TRUE
2036206	Suicoccus acidiformans	Suicoccus	Bacteria	TRUE
2070369	Sulfitobacter sp. JL08	Sulfitobacter	Bacteria	TRUE
2086584	Massilistercora timonensis	Massilistercora	Bacteria	TRUE
2094242	Victivallales bacterium CCUG 44730	Genus is missing	Bacteria	FALSE
2108362	Lactobacillus sp. D1501	Lactobacillus	Bacteria	TRUE
2109691	Lachnospiraceae bacterium GAM79	Genus is missing	Bacteria	FALSE
2109914	Ottowia oryzae	Ottowia	Bacteria	TRUE
2202828	Methylobacterium radiodurans	Methylobacterium	Bacteria	TRUE
2218628	Photorhabdus laumondii	Photorhabdus	Bacteria	TRUE
2259883	Acetobacter sp. JWB	Acetobacter	Bacteria	TRUE
2320868	Clostridium sp. CT4	Clostridium	Bacteria	TRUE
2382161	Halocella sp. SP3-1	Halocella	Bacteria	TRUE
2419772	Apilactobacillus bombintestini	Apilactobacillus	Bacteria	TRUE
2419774	Protaetiibacter intestinalis	Protaetiibacter	Bacteria	TRUE
2479392	Pseudomonas sp. LTJR-52	Pseudomonas	Bacteria	TRUE
2483799	Georgenia faecalis	Georgenia	Bacteria	TRUE
2487118	Intestinibaculum porci	Intestinibaculum	Bacteria	TRUE
2494549	Paenibacillus lutimineralis	Paenibacillus	Bacteria	TRUE
2507160	Aminipila sp. JN-18	Aminipila	Bacteria	TRUE
NA	NA	NA	NA	TRUE
139872	Lactobacillus prophage Lj928	Genus is missing	Viruses	TRUE
1216932	Clostridium bornimense	Clostridium	Bacteria	TRUE
1397	Niallia circulans	Niallia	Bacteria	TRUE
84110	Slackia heliotrinireducens	Slackia	Bacteria	TRUE
162426	Microbacterium hominis	Microbacterium	Bacteria	TRUE
269673	Sporolactobacillus terrae	Sporolactobacillus	Bacteria	TRUE
279113	Collimonas pratensis	Collimonas	Bacteria	TRUE
426117	Methylobacterium sp. 4-46	Methylobacterium	Bacteria	FALSE
756892	Acinetobacter indicus	Acinetobacter	Bacteria	TRUE
1761453	Euzebyella marina	Euzebyella	Bacteria	TRUE
1886807	Pseudomonas sp. TMW 2.1634	Pseudomonas	Bacteria	TRUE
2382163	Streptococcus koreensis	Streptococcus	Bacteria	TRUE
56	Sorangium cellulosum	Sorangium	Bacteria	TRUE
63	Vitreoscilla filiformis	Vitreoscilla	Bacteria	TRUE
280	Xanthobacter autotrophicus	Xanthobacter	Bacteria	TRUE
446	Legionella pneumophila	Legionella	Bacteria	TRUE
500	Thermomicrobium roseum	Thermomicrobium	Bacteria	TRUE
524	Acidiphilium cryptum	Acidiphilium	Bacteria	TRUE
549	Pantoea agglomerans	Pantoea	Bacteria	TRUE
636	Edwardsiella tarda	Edwardsiella	Bacteria	TRUE
779	Ehrlichia ruminantium	Ehrlichia	Bacteria	TRUE
821	Phocaeicola vulgatus	Phocaeicola	Bacteria	TRUE
853	Faecalibacterium prausnitzii	Faecalibacterium	Bacteria	TRUE
960	Bacteriovorax stolpii	Bacteriovorax	Bacteria	TRUE
971	Selenomonas ruminantium	Selenomonas	Bacteria	TRUE
1376	Aerococcus urinae	Aerococcus	Bacteria	TRUE
1379	Gemella haemolysans	Gemella	Bacteria	TRUE
1393	Brevibacillus brevis	Brevibacillus	Bacteria	TRUE
1396	Bacillus cereus	Bacillus	Bacteria	TRUE
1479	Bacillus smithii	Bacillus	Bacteria	TRUE
1561	Clostridium baratii	Clostridium	Bacteria	TRUE
1638	Listeria ivanovii	Listeria	Bacteria	TRUE
1648	Erysipelothrix rhusiopathiae	Erysipelothrix	Bacteria	TRUE
1710	Cellulosimicrobium cellulans	Cellulosimicrobium	Bacteria	TRUE
1719	Corynebacterium pseudotuberculosis	Corynebacterium	Bacteria	TRUE
2139	Spiroplasma clarkii	Spiroplasma	Bacteria	TRUE
2702	Gardnerella vaginalis	Gardnerella	Bacteria	TRUE
29380	Staphylococcus caprae	Staphylococcus	Bacteria	TRUE
29484	Yersinia frederiksenii	Yersinia	Bacteria	TRUE
33871	Coriobacterium glomerans	Coriobacterium	Bacteria	TRUE
33932	Sutcliffiella cohnii	Sutcliffiella	Bacteria	TRUE
33952	Acetobacterium woodii	Acetobacterium	Bacteria	TRUE
37636	Thermus scotoductus	Thermus	Bacteria	TRUE
40542	Leptotrichia buccalis	Leptotrichia	Bacteria	TRUE
45658	Vibrio scophthalmi	Vibrio	Bacteria	TRUE
47880	Pseudomonas fulva	Pseudomonas	Bacteria	TRUE
51515	Dehalobacterium formicoaceticum	Dehalobacterium	Bacteria	TRUE
53399	Hyphomicrobium denitrificans	Hyphomicrobium	Bacteria	TRUE
54291	Raoultella ornithinolytica	Raoultella	Bacteria	TRUE
55508	Janthinobacterium agaricidamnosum	Janthinobacterium	Bacteria	TRUE
61635	Acholeplasma brassicae	Acholeplasma	Bacteria	TRUE
67824	Citrobacter farmeri	Citrobacter	Bacteria	TRUE
68909	Deinococcus geothermalis	Deinococcus	Bacteria	TRUE
73919	Thermaerobacter marianensis	Thermaerobacter	Bacteria	TRUE
76853	Solibacillus silvestris	Solibacillus	Bacteria	TRUE
79329	Chitinophaga pinensis	Chitinophaga	Bacteria	TRUE
79880	Alkalihalobacillus clausii	Alkalihalobacillus	Bacteria	TRUE
79883	Sutcliffiella horikoshii	Sutcliffiella	Bacteria	TRUE
84757	Beutenbergia cavernae	Beutenbergia	Bacteria	TRUE
85683	[Bacillus] selenitireducens	Genus is missing	Bacteria	TRUE
85701	Bartonella tribocorum	Bartonella	Bacteria	TRUE
133453	Caldilinea aerophila	Caldilinea	Bacteria	TRUE
133926	Olsenella uli	Olsenella	Bacteria	TRUE
135727	Candidatus Phytoplasma ziziphi	Candidatus Phytoplasma	Bacteria	TRUE
152268	Metabacillus litoralis	Metabacillus	Bacteria	TRUE
155085	Staphylococcus lutrae	Staphylococcus	Bacteria	TRUE
155978	Acaryochloris marina	Acaryochloris	Bacteria	TRUE
159743	Paenibacillus terrae	Paenibacillus	Bacteria	TRUE
160386	Corynebacterium casei	Corynebacterium	Bacteria	TRUE
169427	Paraburkholderia terricola	Paraburkholderia	Bacteria	TRUE
170573	Staphylococcus pettenkoferi	Staphylococcus	Bacteria	TRUE
173366	Methylocystis rosea	Methylocystis	Bacteria	TRUE
174633	Candidatus Kuenenia stuttgartiensis	Candidatus Kuenenia	Bacteria	TRUE
186189	Xylanimonas cellulosilytica	Xylanimonas	Bacteria	TRUE
186192	Marinithermus hydrothermalis	Marinithermus	Bacteria	TRUE
189426	Paenibacillus odorifer	Paenibacillus	Bacteria	TRUE
233055	Desulfitobacterium dichloroeliminans	Desulfitobacterium	Bacteria	TRUE
261164	Psychrobacter alimentarius	Psychrobacter	Bacteria	TRUE
274539	Chlorobaculum parvum	Chlorobaculum	Bacteria	TRUE
293387	Bacillus altitudinis	Bacillus	Bacteria	TRUE
351604	Geobacter uraniireducens	Geobacter	Bacteria	TRUE
360911	Exiguobacterium sp. AT1b	Exiguobacterium	Bacteria	TRUE
361183	Altererythrobacter epoxidivorans	Altererythrobacter	Bacteria	TRUE
376489	Halotalea alkalilenta	Halotalea	Bacteria	TRUE
388640	Bartonella australis	Bartonella	Bacteria	TRUE
403957	Virgibacillus sp. SK37	Virgibacillus	Bacteria	TRUE
407035	Salinicoccus halodurans	Salinicoccus	Bacteria	TRUE
412593	Thermosulfidibacter takaii	Thermosulfidibacter	Bacteria	TRUE
413501	Cronobacter muytjensii	Cronobacter	Bacteria	TRUE
450734	Nocardioides dokdonensis	Nocardioides	Bacteria	TRUE
463014	Bordetella flabilis	Bordetella	Bacteria	TRUE
472966	Streptococcus phage NZ131.3	Genus is missing	Viruses	FALSE
515393	Pseudomonas yamanorum	Pseudomonas	Bacteria	TRUE
530584	Prauserella marina	Prauserella	Bacteria	TRUE
591197	Ignavibacterium album	Ignavibacterium	Bacteria	TRUE
616991	Arenibacter algicola	Arenibacter	Bacteria	TRUE
649831	Actinoplanes sp. N902-109	Actinoplanes	Bacteria	TRUE
665099	Cytobacillus oceanisediminis	Cytobacillus	Bacteria	TRUE
692370	Tsuneonella dongtanensis	Tsuneonella	Bacteria	TRUE
745310	Sphingomonas sp. MM-1	Sphingomonas	Bacteria	TRUE
859143	Cytobacillus kochii	Cytobacillus	Bacteria	TRUE
862751	Streptomyces sp. SirexAA-E	Streptomyces	Bacteria	TRUE
885581	Desulfosporosinus acidiphilus	Desulfosporosinus	Bacteria	TRUE
929813	Gibbsiella quercinecans	Gibbsiella	Bacteria	TRUE
994696	Candidatus Kinetoplastibacterium oncopeltii	Candidatus Kinetoplastibacterium	Bacteria	TRUE
1121358	Corynebacterium doosanense	Corynebacterium	Bacteria	TRUE
1193713	Neobacillus mesonae	Neobacillus	Bacteria	TRUE
1390395	Sphingomonas sp. LK11	Sphingomonas	Bacteria	TRUE
1411621	Hymenobacter sedentarius	Hymenobacter	Bacteria	TRUE
1433513	Streptococcus gwangjuense	Streptococcus	Bacteria	TRUE
1450761	Aneurinibacillus sp. XH2	Aneurinibacillus	Bacteria	TRUE
1471761	Novibacillus thermophilus	Novibacillus	Bacteria	TRUE
1472767	Lentibacillus amyloliquefaciens	Lentibacillus	Bacteria	TRUE
1503054	Burkholderia stagnalis	Burkholderia	Bacteria	TRUE
1531429	Berryella intestinalis	Berryella	Bacteria	TRUE
1532555	Brevundimonas sp. DS20	Brevundimonas	Bacteria	TRUE
1538553	Methylomonas denitrificans	Methylomonas	Bacteria	TRUE
1560345	Sphingomonas panacis	Sphingomonas	Bacteria	TRUE
1566358	Paenibacillus sp. IHBB 10380	Paenibacillus	Bacteria	TRUE
1576550	Candidatus Kinetoplastibacterium sorsogonicusi	Candidatus Kinetoplastibacterium	Bacteria	TRUE
1609977	Sphingomonas hengshuiensis	Sphingomonas	Bacteria	TRUE
1620392	Spongiibacter sp. IMCC21906	Spongiibacter	Bacteria	TRUE
1652495	Corynebacterium crudilactis	Corynebacterium	Bacteria	TRUE
1653480	Alloactinosynnema sp. L-07	Alloactinosynnema	Bacteria	TRUE
1758189	Acinetobacter sp. ACNIH2	Acinetobacter	Bacteria	TRUE
1763538	Paenibacillus crassostreae	Paenibacillus	Bacteria	TRUE
1783501	Bacillus freudenreichii	Bacillus	Bacteria	TRUE
1806885	Sphingorhabdus sp. M41	Sphingorhabdus	Bacteria	TRUE
1825976	Neorhizobium sp. NCHU2750	Neorhizobium	Bacteria	TRUE
1842540	Methyloversatilis sp. RAC08	Methyloversatilis	Bacteria	TRUE
1850246	Urechidicola croceus	Urechidicola	Bacteria	TRUE
1879050	Acinetobacter wuhouensis	Acinetobacter	Bacteria	TRUE
1891926	Fuerstiella marisgermanici	Fuerstiella	Bacteria	FALSE
1911683	Tenericutes bacterium MZ-XQ	Genus is missing	Bacteria	FALSE
1912897	Blautia argi	Blautia	Bacteria	TRUE
1930593	Candidatus Vampirococcus archaeovorus	Candidatus Vampirococcus	Bacteria	TRUE
2005884	Thauera sp. K11	Thauera	Bacteria	TRUE
2014887	Herbaspirillum robiniae	Herbaspirillum	Bacteria	TRUE
2021971	Streptococcus respiraculi	Streptococcus	Bacteria	TRUE
2029983	Chitinophaga caeni	Chitinophaga	Bacteria	TRUE
2067572	Pseudomonas sp. NC02	Pseudomonas	Bacteria	TRUE
2170745	Auritidibacter sp. NML130574	Auritidibacter	Bacteria	TRUE
2259623	Oenococcus sp. UCMA 16435	Oenococcus	Bacteria	TRUE
2304606	Companilactobacillus zhachilii	Companilactobacillus	Bacteria	TRUE
2315862	Paraflavitalea soli	Paraflavitalea	Bacteria	TRUE
2420309	Streptococcus sp. FDAARGOS_521	Streptococcus	Bacteria	TRUE
2498451	Rheinheimera sp. LHK132	Rheinheimera	Bacteria	TRUE
2498704	Agromyces sp. LHK192	Agromyces	Bacteria	TRUE
1869170	Rhizobium sp. S41	Rhizobium	Bacteria	TRUE
529	Brucella anthropi	Brucella	Bacteria	TRUE
169679	Clostridium saccharobutylicum	Clostridium	Bacteria	TRUE
279058	Collimonas arenae	Collimonas	Bacteria	TRUE
1076	Rhodopseudomonas palustris	Rhodopseudomonas	Bacteria	TRUE
92945	Ketogulonicigenium vulgare	Ketogulonicigenium	Bacteria	TRUE
1882682	Microvirga ossetica	Microvirga	Bacteria	TRUE
33050	Sphingopyxis macrogoltabida	Sphingopyxis	Bacteria	TRUE
1756988	Nitratireductor sp. OM-1	Nitratireductor	Bacteria	TRUE
1843368	Sphingobium sp. RAC03	Sphingobium	Bacteria	TRUE
106592	Ensifer adhaerens	Ensifer	Bacteria	TRUE
2049589	Pseudomonas sp. HLS-6	Pseudomonas	Bacteria	TRUE
2060726	Neorhizobium sp. SOG26	Neorhizobium	Bacteria	TRUE
41	Stigmatella aurantiaca	Stigmatella	Bacteria	TRUE
358	Agrobacterium tumefaciens	Agrobacterium	Bacteria	TRUE
1063	Cereibacter sphaeroides	Cereibacter	Bacteria	TRUE
41276	Brevundimonas vesicularis	Brevundimonas	Bacteria	TRUE
220697	Thalassospira xiamenensis	Thalassospira	Bacteria	TRUE
284016	Phenylobacterium zucineum	Phenylobacterium	Bacteria	TRUE
655015	Methylocystis bryophila	Methylocystis	Bacteria	TRUE
674703	Rhodoplanes sp. Z2-YC6860	Rhodoplanes	Bacteria	TRUE
1141883	Massilia putida	Massilia	Bacteria	TRUE
1609758	Novosphingobium sp. P6W	Novosphingobium	Bacteria	TRUE
1662285	Methylophilus sp. TWE2	Methylophilus	Bacteria	TRUE
2202148	Azospirillum thermophilum	Azospirillum	Bacteria	TRUE
34003	Paracoccus aminophilus	Paracoccus	Bacteria	TRUE
40137	Afipia carboxidovorans	Afipia	Bacteria	TRUE
48935	Novosphingobium aromaticivorans	Novosphingobium	Bacteria	TRUE
89184	Ruegeria pomeroyi	Ruegeria	Bacteria	TRUE
108980	Acinetobacter ursingii	Acinetobacter	Bacteria	TRUE
114616	Methylobacterium nodulans	Methylobacterium	Bacteria	TRUE
120107	Sphingobium cloacae	Sphingobium	Bacteria	TRUE
223967	Methylorubrum populi	Methylorubrum	Bacteria	TRUE
1543721	Sedimenticola thiotaurini	Sedimenticola	Bacteria	TRUE
1868589	Phreatobacter cathodiphilus	Phreatobacter	Bacteria	TRUE
1917485	Sulfitobacter alexandrii	Sulfitobacter	Bacteria	TRUE
2048897	Rhizobium sp. NXC24	Rhizobium	Bacteria	TRUE
2163011	Orrella marina	Orrella	Bacteria	TRUE
2219696	Sphingomonas sp. FARSPH	Sphingomonas	Bacteria	TRUE
2341112	Georhizobium profundi	Georhizobium	Bacteria	TRUE
300	Pseudomonas mendocina	Pseudomonas	Bacteria	TRUE
511	Alcaligenes faecalis	Alcaligenes	Bacteria	TRUE
648	Aeromonas caviae	Aeromonas	Bacteria	TRUE
55518	Magnetospirillum gryphiswaldense	Magnetospirillum	Bacteria	TRUE
94132	Ramlibacter tataouinensis	Ramlibacter	Bacteria	TRUE
178606	Leptospirillum ferriphilum	Leptospirillum	Bacteria	TRUE
292913	Sphingopyxis sp. 113P3	Sphingopyxis	Bacteria	TRUE
342113	Burkholderia oklahomensis	Burkholderia	Bacteria	TRUE
401471	Undibacterium parvum	Undibacterium	Bacteria	TRUE
712710	Tannerella sp. oral taxon HOT-286	Tannerella	Bacteria	TRUE
717785	Hyphomicrobium sp. MC1	Hyphomicrobium	Bacteria	TRUE
1082851	Comamonas serinivorans	Comamonas	Bacteria	TRUE
1484158	Pantoea sp. PSNIH1	Pantoea	Bacteria	TRUE
1938607	Sphingomonas sp. LM7	Sphingomonas	Bacteria	TRUE
2259340	Paracoccus suum	Paracoccus	Bacteria	TRUE
2304600	Breoghania sp. L-A4	Breoghania	Bacteria	TRUE
2341117	Arachidicoccus soli	Arachidicoccus	Bacteria	TRUE
193	Azospirillum lipoferum	Azospirillum	Bacteria	TRUE
266	Paracoccus denitrificans	Paracoccus	Bacteria	TRUE
373	Agrobacterium vitis	Agrobacterium	Bacteria	TRUE
376	Bradyrhizobium sp.	Bradyrhizobium	Bacteria	TRUE
493	Neisseria canis	Neisseria	Bacteria	TRUE
1901	Streptomyces clavuligerus	Streptomyces	Bacteria	TRUE
34038	Rahnella aquatilis	Rahnella	Bacteria	TRUE
58138	Desulfofarcimen acetoxidans	Desulfofarcimen	Bacteria	TRUE
61647	Pluralibacter gergoviae	Pluralibacter	Bacteria	TRUE
68202	Streptomyces fulvissimus	Streptomyces	Bacteria	TRUE
69666	Caulobacter mirabilis	Caulobacter	Bacteria	TRUE
78587	Asticcacaulis excentricus	Asticcacaulis	Bacteria	TRUE
80854	Moritella viscosa	Moritella	Bacteria	TRUE
85698	Achromobacter xylosoxidans	Achromobacter	Bacteria	TRUE
92947	Ketogulonicigenium robustum	Ketogulonicigenium	Bacteria	TRUE
110321	Sinorhizobium medicae	Sinorhizobium	Bacteria	TRUE
115808	Bradyrhizobium sp. ORS 285	Bradyrhizobium	Bacteria	TRUE
259354	Desulfatibacillum alkenivorans	Desulfatibacillum	Bacteria	TRUE
395922	Coraliomargarita akajimensis	Coraliomargarita	Bacteria	TRUE
437505	Granulosicoccus antarcticus	Granulosicoccus	Bacteria	TRUE
946333	Rhizobacter gummiphilus	Rhizobacter	Bacteria	TRUE
1327635	Sphingomonas sp. Cra20	Sphingomonas	Bacteria	TRUE
1333996	Variibacter gotjawalensis	Variibacter	Bacteria	TRUE
1355477	Bradyrhizobium diazoefficiens	Bradyrhizobium	Bacteria	TRUE
1643450	Devosia sp. H5989	Devosia	Bacteria	FALSE
1714373	Microbacterium sp. No. 7	Microbacterium	Bacteria	TRUE
1758178	Celeribacter ethanolicus	Celeribacter	Bacteria	TRUE
1945662	Paracoccus contaminans	Paracoccus	Bacteria	TRUE
2079792	Mycetocola zhujimingii	Mycetocola	Bacteria	TRUE
2126346	Streptacidiphilus bronchialis	Streptacidiphilus	Bacteria	TRUE
2267264	Alteromonas sp. RKMC-009	Alteromonas	Bacteria	TRUE
2304594	Marinobacter sp. Arc7-DN-1	Marinobacter	Bacteria	TRUE
7	Azorhizobium caulinodans	Azorhizobium	Bacteria	TRUE
337	Burkholderia glumae	Burkholderia	Bacteria	TRUE
384	Rhizobium leguminosarum	Rhizobium	Bacteria	TRUE
618	Serratia odorifera	Serratia	Bacteria	TRUE
921	Starkeya novella	Starkeya	Bacteria	TRUE
2054	Gordonia bronchialis	Gordonia	Bacteria	TRUE
29549	Rhodothermus marinus	Rhodothermus	Bacteria	TRUE
34018	Rhodospirillum centenum	Rhodospirillum	Bacteria	TRUE
46351	Mycolicibacterium hassiacum	Mycolicibacterium	Bacteria	TRUE
60217	Shewanella violacea	Shewanella	Bacteria	TRUE
60893	Desulfobacca acetoxidans	Desulfobacca	Bacteria	TRUE
69395	Caulobacter henricii	Caulobacter	Bacteria	TRUE
76258	Vibrio rumoiensis	Vibrio	Bacteria	TRUE
96230	Legionella fallonii	Legionella	Bacteria	TRUE
188908	Oleispira antarctica	Oleispira	Bacteria	FALSE
199596	Methylocella silvestris	Methylocella	Bacteria	TRUE
205844	Novosphingobium pentaromativorans	Novosphingobium	Bacteria	TRUE
472175	Nitratireductor basaltis	Nitratireductor	Bacteria	TRUE
553510	Streptomyces gilvosporeus	Streptomyces	Bacteria	TRUE
626937	Christensenella minuta	Christensenella	Bacteria	TRUE
666685	Rhodanobacter denitrificans	Rhodanobacter	Bacteria	TRUE
767892	Candidatus Puniceispirillum marinum	Candidatus Puniceispirillum	Bacteria	TRUE
1235591	Pseudorhodoplanes sinuspersici	Pseudorhodoplanes	Bacteria	TRUE
1288970	Magnetospira sp. QH-2	Magnetospira	Bacteria	TRUE
1312183	Rhizobium jaguaris	Rhizobium	Bacteria	TRUE
1355330	Flavobacterium faecale	Flavobacterium	Bacteria	TRUE
1389011	Sulfitobacter sp. SK025	Sulfitobacter	Bacteria	TRUE
1486262	Martelella endophytica	Martelella	Bacteria	TRUE
1562970	Fermentimonas caenicola	Fermentimonas	Bacteria	FALSE
1612173	Niveispirillum cyanobacteriorum	Niveispirillum	Bacteria	TRUE
1842727	Rhodoferax koreense	Rhodoferax	Bacteria	TRUE
1906738	Hyphomonas sp. Mor2	Hyphomonas	Bacteria	TRUE
1977852	Bordetella sp. J329	Bordetella	Bacteria	FALSE
2067957	Methylobacterium sp. DM1	Methylobacterium	Bacteria	TRUE
2067960	Aromatoleum pumilum	Aromatoleum	Bacteria	TRUE
2082949	Microvirga sp. 17 mud 1-3	Microvirga	Bacteria	TRUE
2170729	Methyloceanibacter sp. wino2	Methyloceanibacter	Bacteria	TRUE
2202827	Methylobacterium terrae	Methylobacterium	Bacteria	TRUE
2233851	Blastochloris tepida	Blastochloris	Bacteria	TRUE
2493669	Mesorhizobium sp. M1D.F.Ca.ET.043.01.1.1	Mesorhizobium	Bacteria	TRUE
285	Comamonas testosteroni	Comamonas	Bacteria	TRUE
343	Xanthomonas translucens	Xanthomonas	Bacteria	TRUE
359	Agrobacterium rhizogenes	Agrobacterium	Bacteria	TRUE
584	Proteus mirabilis	Proteus	Bacteria	TRUE
750	Gallibacterium anatis	Gallibacterium	Bacteria	TRUE
774	Bartonella bacilliformis	Bartonella	Bacteria	TRUE
905	Acidaminococcus fermentans	Acidaminococcus	Bacteria	TRUE
1061	Rhodobacter capsulatus	Rhodobacter	Bacteria	TRUE
1275	Kocuria rosea	Kocuria	Bacteria	TRUE
1764	Mycobacterium avium	Mycobacterium	Bacteria	TRUE
2074	Pseudonocardia autotrophica	Pseudonocardia	Bacteria	TRUE
2358	Desulfomonile tiedjei	Desulfomonile	Bacteria	TRUE
28108	Alteromonas macleodii	Alteromonas	Bacteria	TRUE
33941	Geobacillus thermoleovorans	Geobacillus	Bacteria	TRUE
39960	Erythrobacter litoralis	Erythrobacter	Bacteria	TRUE
40324	Stenotrophomonas maltophilia	Stenotrophomonas	Bacteria	TRUE
57975	Burkholderia thailandensis	Burkholderia	Bacteria	TRUE
62140	Acidiphilium multivorum	Acidiphilium	Bacteria	TRUE
64160	Desulfurobacterium thermolithotrophum	Desulfurobacterium	Bacteria	TRUE
74313	Brevundimonas subvibrioides	Brevundimonas	Bacteria	TRUE
74318	Maricaulis maris	Maricaulis	Bacteria	TRUE
75105	Paraburkholderia caribensis	Paraburkholderia	Bacteria	TRUE
79885	Alkalihalobacillus pseudofirmus	Alkalihalobacillus	Bacteria	TRUE
81479	Rhodoferax antarcticus	Rhodoferax	Bacteria	TRUE
83263	Aminobacter aminovorans	Aminobacter	Bacteria	TRUE
88688	Caulobacter segnis	Caulobacter	Bacteria	TRUE
95486	Burkholderia cenocepacia	Burkholderia	Bacteria	TRUE
119484	Syntrophobacter fumaroxidans	Syntrophobacter	Bacteria	TRUE
128780	Stenotrophomonas acidaminiphila	Stenotrophomonas	Bacteria	TRUE
138072	Candidatus Hamiltonella defensa	Candidatus Hamiltonella	Bacteria	TRUE
157783	Pseudomonas cremoricolorata	Pseudomonas	Bacteria	TRUE
158500	Novosphingobium resinovorum	Novosphingobium	Bacteria	TRUE
169176	Caenibius tardaugens	Caenibius	Bacteria	TRUE
171437	Tistrella mobilis	Tistrella	Bacteria	TRUE
217203	Achromobacter spanius	Achromobacter	Bacteria	TRUE
225992	Comamonas kerstersii	Comamonas	Bacteria	TRUE
231455	Dyella japonica	Dyella	Bacteria	TRUE
236753	Fastidiosipila sanguinis	Fastidiosipila	Bacteria	TRUE
270351	Methylobacterium aquaticum	Methylobacterium	Bacteria	TRUE
288965	Acetivibrio clariflavus	Acetivibrio	Bacteria	TRUE
335406	Sphingosinicella microcystinivorans	Sphingosinicella	Bacteria	TRUE
366602	Caulobacter sp. K31	Caulobacter	Bacteria	FALSE
453230	Desulfarculus baarsii	Desulfarculus	Bacteria	TRUE
463025	Bordetella bronchialis	Bordetella	Bacteria	TRUE
528244	Azospirillum thiophilum	Azospirillum	Bacteria	TRUE
588932	Brevundimonas naejangsanensis	Brevundimonas	Bacteria	TRUE
640512	Burkholderia sp. CCGE1003	Burkholderia	Bacteria	FALSE
680279	Agarivorans gilvus	Agarivorans	Bacteria	TRUE
716925	Ensifer sojae	Ensifer	Bacteria	TRUE
748280	Pseudogulbenkiania sp. NH8B	Pseudogulbenkiania	Bacteria	TRUE
758793	Caballeronia insecticola	Caballeronia	Bacteria	TRUE
857417	Janibacter indicus	Janibacter	Bacteria	TRUE
940614	Granulicella mallensis	Granulicella	Bacteria	TRUE
940615	Granulicella tundricola	Granulicella	Bacteria	TRUE
1125847	Pseudorhizobium banfieldiae	Pseudorhizobium	Bacteria	TRUE
1166950	Candidatus Thiodictyon syntrophicum	Thiodictyon	Bacteria	TRUE
1214604	Tumebacillus algifaecis	Tumebacillus	Bacteria	TRUE
1296669	Aquabacterium olei	Aquabacterium	Bacteria	TRUE
1416803	Bordetella genomosp. 9	Bordetella	Bacteria	TRUE
1427356	Hyphomicrobium nitrativorans	Hyphomicrobium	Bacteria	TRUE
1434191	Glycocaulis alkaliphilus	Glycocaulis	Bacteria	TRUE
1435069	Vibrio tritonius	Vibrio	Bacteria	TRUE
1508404	Jeotgalibacillus malaysiensis	Jeotgalibacillus	Bacteria	TRUE
1549858	Sphingomonas taxi	Sphingomonas	Bacteria	TRUE
1579316	Halocynthiibacter arcticus	Halocynthiibacter	Bacteria	TRUE
1619313	Erwinia gerundensis	Erwinia	Bacteria	TRUE
1630135	Dermabacter vaginalis	Dermabacter	Bacteria	TRUE
1679497	Caulobacter flavus	Caulobacter	Bacteria	TRUE
1697053	Oblitimonas alkaliphila	Oblitimonas	Bacteria	TRUE
1763535	Hydrogenophaga crassostreae	Hydrogenophaga	Bacteria	TRUE
1778540	Dickeya fangzhongdai	Dickeya	Bacteria	TRUE
1805827	Rhodococcus sp. MTM3W5.2	Rhodococcus	Bacteria	TRUE
1809410	Herminiimonas arsenitoxidans	Herminiimonas	Bacteria	TRUE
1842539	Bosea sp. RAC05	Bosea	Bacteria	TRUE
1860122	Halothiobacillus sp. LS2	Halothiobacillus	Bacteria	TRUE
1885025	Pleomorphomonas sp. SM30	Pleomorphomonas	Bacteria	FALSE
1904441	Rhodobacteraceae bacterium	Genus is missing	Bacteria	FALSE
1915078	Thioclava nitratireducens	Thioclava	Bacteria	TRUE
1921510	Tardibacter chloracetimidivorans	Tardibacter	Bacteria	TRUE
1926494	Paraburkholderia sp. SOS3	Paraburkholderia	Bacteria	TRUE
2005469	Calothrix sp. NIES-4071	Calothrix	Bacteria	TRUE
2006110	Luteimonas chenhongjianii	Luteimonas	Bacteria	TRUE
2015316	Bosea sp. AS-1	Bosea	Bacteria	TRUE
2028343	Rhizobium sp. 11515TR	Rhizobium	Bacteria	TRUE
2033033	Aeromonas sp. CU5	Aeromonas	Bacteria	TRUE
2048283	Thalassospira marina	Thalassospira	Bacteria	TRUE
2049881	Streptomyces dengpaensis	Streptomyces	Bacteria	TRUE
2077182	Sphingorhabdus sp. YGSMI21	Sphingorhabdus	Bacteria	TRUE
2126069	Pseudomonas sp. LBUM920	Pseudomonas	Bacteria	TRUE
2183582	Saliniradius amylolyticus	Saliniradius	Bacteria	TRUE
2282475	Achromobacter sp. B7	Achromobacter	Bacteria	TRUE
2493673	Mesorhizobium sp. M1B.F.Ca.ET.045.04.1.1	Mesorhizobium	Bacteria	TRUE
52	Chondromyces crocatus	Chondromyces	Bacteria	TRUE
192	Azospirillum brasilense	Azospirillum	Bacteria	TRUE
287	Pseudomonas aeruginosa	Pseudomonas	Bacteria	TRUE
353	Azotobacter chroococcum	Azotobacter	Bacteria	TRUE
354	Azotobacter vinelandii	Azotobacter	Bacteria	TRUE
408	Methylorubrum extorquens	Methylorubrum	Bacteria	TRUE
414	Methylococcus capsulatus	Methylococcus	Bacteria	TRUE
487	Neisseria meningitidis	Neisseria	Bacteria	TRUE
518	Bordetella bronchiseptica	Bordetella	Bacteria	TRUE
548	Klebsiella aerogenes	Klebsiella	Bacteria	TRUE
587	Providencia rettgeri	Providencia	Bacteria	TRUE
673	Grimontia hollisae	Grimontia	Bacteria	TRUE
833	Fibrobacter succinogenes	Fibrobacter	Bacteria	TRUE
856	Fusobacterium varium	Fusobacterium	Bacteria	TRUE
881	Desulfovibrio vulgaris	Desulfovibrio	Bacteria	TRUE
901	Desulfovibrio piger	Desulfovibrio	Bacteria	TRUE
926	Thiomonas intermedia	Thiomonas	Bacteria	TRUE
1075	Fuscovulum blasticum	Fuscovulum	Bacteria	TRUE
1112	Erythrobacter neustonensis	Erythrobacter	Bacteria	TRUE
1401	Paenibacillus lautus	Paenibacillus	Bacteria	TRUE
1471	Bacillus methanolicus	Bacillus	Bacteria	TRUE
1482	Virgibacillus halodenitrificans	Virgibacillus	Bacteria	TRUE
1497	Clostridium formicaceticum	Clostridium	Bacteria	TRUE
1570	Halobacillus halophilus	Halobacillus	Bacteria	TRUE
1643	Listeria welshimeri	Listeria	Bacteria	TRUE
1661	Trueperella pyogenes	Trueperella	Bacteria	TRUE
1708	Cellulomonas fimi	Cellulomonas	Bacteria	TRUE
1749	Acidipropionibacterium jensenii	Acidipropionibacterium	Bacteria	TRUE
1750	Arachnia propionica	Arachnia	Bacteria	TRUE
1792	Mycolicibacterium chitae	Mycolicibacterium	Bacteria	TRUE
2098	Mycoplasma hominis	Mycoplasma	Bacteria	TRUE
2104	Mycoplasma pneumoniae	Mycoplasma	Bacteria	TRUE
2109	Mycoplasmopsis synoviae	Mycoplasmopsis	Bacteria	TRUE
2177	Methanohalophilus halophilus	Methanohalophilus	Archaea	TRUE
2296	Desulfobacterium autotrophicum	Desulfobacterium	Bacteria	TRUE
2743	Marinobacter nauticus	Marinobacter	Bacteria	TRUE
2746	Halomonas elongata	Halomonas	Bacteria	TRUE
28084	Legionella cherrii	Legionella	Bacteria	TRUE
28091	Neisseria weaveri	Neisseria	Bacteria	TRUE
28262	Thermodesulfovibrio yellowstonii	Thermodesulfovibrio	Bacteria	TRUE
29388	Staphylococcus capitis	Staphylococcus	Bacteria	TRUE
29575	Taylorella equigenitalis	Taylorella	Bacteria	TRUE
32025	Helicobacter hepaticus	Helicobacter	Bacteria	TRUE
33025	Phascolarctobacterium faecium	Phascolarctobacterium	Bacteria	TRUE
33047	Bartonella vinsonii	Bartonella	Bacteria	TRUE
33072	Gloeobacter violaceus	Gloeobacter	Bacteria	TRUE
34004	Paracoccus aminovorans	Paracoccus	Bacteria	TRUE
35554	Geobacter sulfurreducens	Geobacter	Bacteria	TRUE
35760	Bifidobacterium choerinum	Bifidobacterium	Bacteria	TRUE
36809	Mycobacteroides abscessus	Mycobacteroides	Bacteria	TRUE
36873	Paraburkholderia xenovorans	Paraburkholderia	Bacteria	TRUE
37927	Sinomonas atrocyanea	Sinomonas	Bacteria	TRUE
39491	[Eubacterium] rectale	Genus is missing	Bacteria	TRUE
39778	Veillonella dispar	Veillonella	Bacteria	TRUE
39950	Dialister pneumosintes	Dialister	Bacteria	TRUE
43662	Pseudoalteromonas piscicida	Pseudoalteromonas	Bacteria	TRUE
43675	Rothia mucilaginosa	Rothia	Bacteria	TRUE
46127	Staphylococcus felis	Staphylococcus	Bacteria	TRUE
47879	Pseudomonas corrugata	Pseudomonas	Bacteria	TRUE
53408	Pseudomonas citronellolis	Pseudomonas	Bacteria	TRUE
53461	Nakamurella multipartita	Nakamurella	Bacteria	TRUE
61646	Lelliottia amnigena	Lelliottia	Bacteria	TRUE
63612	Sodalis glossinidius	Sodalis	Bacteria	FALSE
67854	Actinobacillus succinogenes	Actinobacillus	Bacteria	TRUE
69823	Selenomonas sputigena	Selenomonas	Bacteria	TRUE
76759	Pseudomonas monteilii	Pseudomonas	Bacteria	TRUE
79209	Desulfosporosinus meridiei	Desulfosporosinus	Bacteria	TRUE
82380	Microbacterium oxydans	Microbacterium	Bacteria	TRUE
84023	Clostridium autoethanogenum	Clostridium	Bacteria	TRUE
86106	endosymbiont of Acanthamoeba sp. UWC8	Genus is missing	Bacteria	TRUE
88058	Treponema primitia	Treponema	Bacteria	TRUE
93064	Sphingomonas koreensis	Sphingomonas	Bacteria	TRUE
93220	Pandoraea pnomenusa	Pandoraea	Bacteria	TRUE
93221	Pandoraea pulmonicola	Pandoraea	Bacteria	TRUE
98228	Bacillus sp. OxB-1	Bacillus	Bacteria	TRUE
101571	Burkholderia ubonensis	Burkholderia	Bacteria	TRUE
102134	Desulfoscipio gibsoniae	Desulfoscipio	Bacteria	TRUE
105560	Methylibium petroleiphilum	Methylibium	Bacteria	TRUE
106590	Cupriavidus necator	Cupriavidus	Bacteria	TRUE
121719	Pannonibacter phragmitetus	Pannonibacter	Bacteria	TRUE
132132	Desulfomicrobium orale	Desulfomicrobium	Bacteria	TRUE
133448	Citrobacter youngae	Citrobacter	Bacteria	TRUE
133539	Nitrosococcus halophilus	Nitrosococcus	Bacteria	TRUE
142651	Mycoplasma phocidae	Mycoplasma	Bacteria	TRUE
143393	[Eubacterium] sulci	Genus is missing	Bacteria	FALSE
146939	Azospira oryzae	Azospira	Bacteria	TRUE
148447	Paraburkholderia phymatum	Paraburkholderia	Bacteria	TRUE
152682	Sphingomonas melonis	Sphingomonas	Bacteria	TRUE
158850	Providencia rustigianii	Providencia	Bacteria	TRUE
166501	Thermobaculum terrenum	Thermobaculum	Bacteria	TRUE
168471	Laribacter hongkongensis	Laribacter	Bacteria	TRUE
171284	Mycoplasmopsis cynos	Mycoplasmopsis	Bacteria	TRUE
184917	Desulfovibrio magneticus	Desulfovibrio	Bacteria	TRUE
192812	Qipengyuania flava	Qipengyuania	Bacteria	TRUE
198467	Anoxybacillus gonensis	Anoxybacillus	Bacteria	TRUE
203263	Corynebacterium aquilae	Corynebacterium	Bacteria	TRUE
204039	Dickeya dianthicola	Dickeya	Bacteria	TRUE
204773	Herminiimonas arsenicoxydans	Herminiimonas	Bacteria	FALSE
208216	Parvularcula bermudensis	Parvularcula	Bacteria	TRUE
216142	Pseudomonas rhizosphaerae	Pseudomonas	Bacteria	TRUE
216778	Stenotrophomonas rhizophila	Stenotrophomonas	Bacteria	TRUE
221822	Phaeobacter inhibens	Phaeobacter	Bacteria	TRUE
225848	Shewanella psychrophila	Shewanella	Bacteria	TRUE
234827	Candidatus Midichloria mitochondrii	Candidatus Midichloria	Bacteria	TRUE
238834	Clostridium estertheticum	Clostridium	Bacteria	TRUE
242606	Luteibacter rhizovicinus	Luteibacter	Bacteria	TRUE
256618	Parvibaculum lavamentivorans	Parvibaculum	Bacteria	TRUE
266779	Chelativorans sp. BNC1	Chelativorans	Bacteria	FALSE
266812	Parasphingorhabdus flavimaris	Parasphingorhabdus	Bacteria	TRUE
271097	Shewanella sediminis	Shewanella	Bacteria	TRUE
279826	Mesobacillus foraminis	Mesobacillus	Bacteria	TRUE
298653	Frankia sp. EAN1pec	Frankia	Bacteria	FALSE
323284	Alcaligenes aquatilis	Alcaligenes	Bacteria	TRUE
327160	Candidatus Accumulibacter phosphatis	Candidatus Accumulibacter	Bacteria	TRUE
345632	Geobacter pickeringii	Geobacter	Bacteria	TRUE
357794	Psychromonas ingrahamii	Psychromonas	Bacteria	TRUE
362257	Streptomyces vietnamensis	Streptomyces	Bacteria	TRUE
373994	Rivularia sp. PCC 7116	Rivularia	Bacteria	TRUE
415229	Pseudoxanthomonas spadix	Pseudoxanthomonas	Bacteria	TRUE
417290	Saccharopolyspora erythraea prophage pSE211	Genus is missing	Viruses	FALSE
443143	Geobacter sp. M18	Geobacter	Bacteria	FALSE
447471	Simiduia agarivorans	Simiduia	Bacteria	TRUE
450367	[Brevibacterium] frigoritolerans	Bacillus	Bacteria	TRUE
453816	Bdellovibrio exovorus	Bdellovibrio	Bacteria	TRUE
454601	Maritalea myrionectae	Maritalea	Bacteria	TRUE
463040	Bordetella genomosp. 13	Bordetella	Bacteria	TRUE
465721	Steroidobacter denitrificans	Steroidobacter	Bacteria	TRUE
466153	Singulisphaera acidiphila	Singulisphaera	Bacteria	TRUE
490759	Marinobacter sp. BSs20148	Marinobacter	Bacteria	TRUE
558152	Chryseobacterium piperi	Chryseobacterium	Bacteria	TRUE
573737	Pandoraea oxalativorans	Pandoraea	Bacteria	TRUE
627192	Sphingobium sp. SYK-6	Sphingobium	Bacteria	TRUE
673372	Vibrio casei	Vibrio	Bacteria	TRUE
693075	Caldisericum exile	Caldisericum	Bacteria	TRUE
861299	Gemmatirosa kalamazoonesis	Gemmatirosa	Bacteria	TRUE
870903	Terriglobus saanensis	Terriglobus	Bacteria	TRUE
948519	Aeromonas rivipollensis	Aeromonas	Bacteria	TRUE
1004901	Gordonia iterans	Gordonia	Bacteria	TRUE
1028989	Pseudomonas sp. StFLB209	Pseudomonas	Bacteria	TRUE
1030157	Sphingomonas sp. KC8	Sphingomonas	Bacteria	TRUE
1082704	Lonsdalea britannica	Lonsdalea	Bacteria	TRUE
1173027	Allocoleopsis franciscana	Allocoleopsis	Bacteria	TRUE
1196083	Snodgrassella alvi	Snodgrassella	Bacteria	TRUE
1217908	Octadecabacter antarcticus	Octadecabacter	Bacteria	TRUE
1221500	Fictibacillus phosphorivorans	Fictibacillus	Bacteria	TRUE
1278212	Arcobacter suis	Arcobacter	Bacteria	TRUE
1288494	Nitrosospira lacus	Nitrosospira	Bacteria	TRUE
1306274	Nostoc flagelliforme	Nostoc	Bacteria	TRUE
1315974	Sphingobium sp. TKS	Sphingobium	Bacteria	TRUE
1332080	Sphingobium baderi	Sphingobium	Bacteria	TRUE
1335746	Spiribacter salinus	Spiribacter	Bacteria	TRUE
1389004	Sulfitobacter sp. SK011	Sulfitobacter	Bacteria	TRUE
1404244	Corynebacterium glyciniphilum	Corynebacterium	Bacteria	TRUE
1420917	Marinobacter salarius	Marinobacter	Bacteria	TRUE
1427364	Candidatus Pseudothioglobus singularis	Candidatus Pseudothioglobus	Bacteria	TRUE
1432792	Methylocaldum marinum	Methylocaldum	Bacteria	TRUE
1445505	Gynuella sunshinyii	Gynuella	Bacteria	TRUE
1469502	Burkholderiales bacterium GJ-E10	Genus is missing	Bacteria	FALSE
1509244	Candidatus Nucleicultrix amoebiphila	Candidatus Nucleicultrix	Bacteria	TRUE
1514105	Erysipelothrix larvae	Erysipelothrix	Bacteria	TRUE
1526571	Lacimicrobium alkaliphilum	Lacimicrobium	Bacteria	TRUE
1532905	Paenibacillus sp. CAA11	Paenibacillus	Bacteria	TRUE
1545728	Mycobacterium sp. EPa45	Mycobacterium	Bacteria	TRUE
1547283	Bacillus weihaiensis	Bacillus	Bacteria	TRUE
1608628	Candidatus Filomicrobium marinum	Filomicrobium	Bacteria	TRUE
1609968	Methanobrevibacter sp. YE315	Methanobrevibacter	Archaea	TRUE
1610576	Halomonas sp. R57-5	Halomonas	Bacteria	TRUE
1620421	Hoeflea sp. IMCC20628	Hoeflea	Bacteria	TRUE
1636152	Planctomyces sp. SH-PL62	Planctomyces	Bacteria	TRUE
1636603	Acinetobacter sp. ACNIH1	Acinetobacter	Bacteria	TRUE
1637999	Verrucomicrobia bacterium IMCC26134	Genus is missing	Bacteria	FALSE
1642646	Petrimonas mucosa	Petrimonas	Bacteria	TRUE
1644131	Janthinobacterium sp. 1_2014MBL_MicDiv	Janthinobacterium	Bacteria	TRUE
1673076	Sphingobium xenophagum	Sphingobium	Bacteria	TRUE
1707785	Massilia sp. WG5	Massilia	Bacteria	TRUE
1715989	Candidatus Nitrospira inopinata	Nitrospira	Bacteria	TRUE
1720343	Pseudoalteromonas sp. 1_2015MBL_MicDiv	Pseudoalteromonas	Bacteria	TRUE
1727163	Algoriphagus sanaruensis	Algoriphagus	Bacteria	TRUE
1740163	Burkholderia sp. Bp7605	Burkholderia	Bacteria	TRUE
1749259	Marinobacter sp. LQ44	Marinobacter	Bacteria	TRUE
1758194	Achromobacter sp. AONIH1	Achromobacter	Bacteria	TRUE
1778675	Chromobacterium rhizoryzae	Chromobacterium	Bacteria	TRUE
1795631	Variovorax sp. PAMC 28711	Variovorax	Bacteria	TRUE
1795874	Burkholderia sp. PAMC 28687	Burkholderia	Bacteria	TRUE
1810504	Immundisolibacter cernigliae	Immundisolibacter	Bacteria	TRUE
1838286	Lacunisphaera limnophila	Lacunisphaera	Bacteria	TRUE
1842536	Agrobacterium sp. RAC06	Agrobacterium	Bacteria	TRUE
1850238	Rhizorhabdus dicambivorans	Rhizorhabdus	Bacteria	TRUE
1850250	Rhodobacter sp. LPB0142	Rhodobacter	Bacteria	TRUE
1855912	Luteitalea pratensis	Luteitalea	Bacteria	TRUE
1856685	Pseudomonas sp. TCU-HL1	Pseudomonas	Bacteria	TRUE
1866325	Sphingopyxis sp. MG	Sphingopyxis	Bacteria	TRUE
1870984	Anaerococcus mediterraneensis	Anaerococcus	Bacteria	TRUE
1884263	Selenomonas sp. oral taxon 920	Selenomonas	Bacteria	TRUE
1911587	Virgibacillus sp. 6R	Virgibacillus	Bacteria	TRUE
1920883	Marivivens sp. JLT3646	Marivivens	Bacteria	TRUE
1930532	Pseudomonas sp. CC6-YY-74	Pseudomonas	Bacteria	TRUE
1968541	Sulfitobacter sp. D7	Sulfitobacter	Bacteria	TRUE
1985873	Sulfuriferula sp. AH1	Sulfuriferula	Bacteria	TRUE
1986146	Desulfobulbus oralis	Desulfobulbus	Bacteria	TRUE
2018025	Kitasatospora sp. MMS16-BH015	Kitasatospora	Bacteria	TRUE
2021862	Labrenzia sp. VG12	Labrenzia	Bacteria	TRUE
2025949	Herbaspirillum sp. meg3	Herbaspirillum	Bacteria	TRUE
2026199	Paraburkholderia aromaticivorans	Paraburkholderia	Bacteria	TRUE
2057741	Bradyrhizobium sp. SK17	Bradyrhizobium	Bacteria	TRUE
2060312	Altererythrobacter sp. B11	Altererythrobacter	Bacteria	TRUE
2065379	Paracoccus jeotgali	Paracoccus	Bacteria	TRUE
2068654	Clostridium fermenticellae	Clostridium	Bacteria	TRUE
2094021	Streptomyces sp. WAC00288	Streptomyces	Bacteria	TRUE
2109625	Pukyongiella litopenaei	Pukyongiella	Bacteria	TRUE
2109690	Lachnospiraceae bacterium Choco86	Genus is missing	Bacteria	FALSE
2126319	Variovorax sp. PMC12	Variovorax	Bacteria	TRUE
2136172	Halomonas sp. SF2003	Halomonas	Bacteria	TRUE
2203895	Psychrobacter sp. YP14	Psychrobacter	Bacteria	TRUE
2211140	Acidisarcina polymorpha	Acidisarcina	Bacteria	TRUE
2211212	Paenibacillus sp. DCT19	Paenibacillus	Bacteria	TRUE
2213194	Paraliobacillus zengyii	Paraliobacillus	Bacteria	TRUE
2217913	Burkholderia sp. JP2-270	Burkholderia	Bacteria	TRUE
2305508	Mucilaginibacter celer	Mucilaginibacter	Bacteria	TRUE
2320858	Paenisporosarcina sp. K2R23-3	Paenisporosarcina	Bacteria	TRUE
2364787	Alistipes megaguti	Alistipes	Bacteria	TRUE
2483798	Nocardioides sp. 603	Nocardioides	Bacteria	TRUE
2487073	Kaistella daneshvariae	Kaistella	Bacteria	TRUE
2488560	Pigmentiphaga sp. H8	Pigmentiphaga	Bacteria	TRUE
2500532	Paracoccus sp. Arc7-R13	Paracoccus	Bacteria	TRUE
2500546	Nocardioides sp. HY056	Nocardioides	Bacteria	TRUE
2507159	Clostridium sp. JN-9	Clostridium	Bacteria	TRUE
413882	[Polyangium] brachysporum	Genus is missing	Bacteria	FALSE
1827300	Pseudomonas sp. MYb193	Pseudomonas	Bacteria	TRUE
297	Hydrogenophilus thermoluteolus	Hydrogenophilus	Bacteria	TRUE
615	Serratia marcescens	Serratia	Bacteria	TRUE
401472	Corynebacterium ureicelerivorans	Corynebacterium	Bacteria	TRUE
1274	Dermacoccus nishinomiyaensis	Dermacoccus	Bacteria	TRUE
1276	Kytococcus sedentarius	Kytococcus	Bacteria	TRUE
1283	Staphylococcus haemolyticus	Staphylococcus	Bacteria	TRUE
1404	Priestia megaterium	Priestia	Bacteria	TRUE
1727	Corynebacterium variabile	Corynebacterium	Bacteria	TRUE
2246	Haloferax volcanii	Haloferax	Archaea	TRUE
28449	Neisseria subflava	Neisseria	Bacteria	TRUE
29385	Staphylococcus saprophyticus	Staphylococcus	Bacteria	TRUE
29466	Veillonella parvula	Veillonella	Bacteria	TRUE
33010	Cutibacterium avidum	Cutibacterium	Bacteria	TRUE
33034	Anaerococcus prevotii	Anaerococcus	Bacteria	TRUE
34029	Leptothrix cholodnii	Leptothrix	Bacteria	TRUE
71999	Kocuria palustris	Kocuria	Bacteria	TRUE
105219	Ralstonia mannitolilytica	Ralstonia	Bacteria	TRUE
214473	Staphylococcus nepalensis	Staphylococcus	Bacteria	TRUE
214856	Alistipes finegoldii	Alistipes	Bacteria	TRUE
413810	Halalkalicoccus jeotgali	Halalkalicoccus	Archaea	TRUE
528191	Paenibacillus xylanexedens	Paenibacillus	Bacteria	TRUE
561879	Bacillus safensis	Bacillus	Bacteria	TRUE
1274631	Bradyrhizobium icense	Bradyrhizobium	Bacteria	TRUE
1561023	Curtobacterium sp. MR_MD2014	Curtobacterium	Bacteria	TRUE
1605891	Lysobacter maris	Lysobacter	Bacteria	TRUE
1610493	Tessaracoccus flavus	Tessaracoccus	Bacteria	TRUE
1737425	Corynebacterium provencense	Corynebacterium	Bacteria	TRUE
1758689	Serinicoccus hydrothermalis	Serinicoccus	Bacteria	TRUE
1790137	Wenyingzhuangia fucanilytica	Wenyingzhuangia	Bacteria	TRUE
1879049	Acinetobacter sp. WCHAc010034	Acinetobacter	Bacteria	TRUE
1898103	Rhodocyclaceae bacterium	Genus is missing	Bacteria	FALSE
1902136	Streptococcus sp. NPS 308	Streptococcus	Bacteria	TRUE
2017484	Brachybacterium vulturis	Brachybacterium	Bacteria	TRUE
2018067	Pseudomonas sp. FDAARGOS_380	Pseudomonas	Bacteria	TRUE
2109913	Melaminivora sp. SC2-9	Melaminivora	Bacteria	TRUE
1788301	Pseudomonas versuta	Pseudomonas	Bacteria	TRUE
358220	Acidovorax sp. KKS102	Acidovorax	Bacteria	TRUE
1005039	Fimbriimonas ginsengisoli	Fimbriimonas	Bacteria	TRUE
155892	Caulobacter vibrioides	Caulobacter	Bacteria	TRUE
135577	Idiomarina loihiensis	Idiomarina	Bacteria	TRUE
375	Bradyrhizobium japonicum	Bradyrhizobium	Bacteria	TRUE
485	Neisseria gonorrhoeae	Neisseria	Bacteria	TRUE
1630693	Gemmata sp. SH-PL17	Gemmata	Bacteria	TRUE
69665	Caulobacter sp. FWC26	Caulobacter	Bacteria	TRUE
1867715	Bosea sp. Tri-49	Bosea	Bacteria	TRUE
2478662	Acidovorax sp. 1608163	Acidovorax	Bacteria	TRUE
273384	Brevibacterium aurantiacum	Brevibacterium	Bacteria	TRUE
2201350	Phenylobacterium parvum	Phenylobacterium	Bacteria	TRUE
312306	Pseudomonas entomophila	Pseudomonas	Bacteria	TRUE
167468	Bradyrhizobium sp. ORS 3257	Bradyrhizobium	Bacteria	FALSE
380021	Pseudomonas protegens	Pseudomonas	Bacteria	TRUE
1207075	Pseudomonas sp. UW4	Pseudomonas	Bacteria	TRUE
47878	Pseudomonas azotoformans	Pseudomonas	Bacteria	TRUE
198620	Pseudomonas koreensis	Pseudomonas	Bacteria	TRUE
1223566	Bradyrhizobium sp. CCGE-LA001	Bradyrhizobium	Bacteria	TRUE
985	Cytophaga hutchinsonii	Cytophaga	Bacteria	TRUE
82541	Cupriavidus gilardii	Cupriavidus	Bacteria	TRUE
1842533	Acidovorax sp. RAC01	Acidovorax	Bacteria	TRUE
106648	Acinetobacter bereziniae	Acinetobacter	Bacteria	TRUE
577	Raoultella terrigena	Raoultella	Bacteria	TRUE
29443	Paucimonas lemoignei	Paucimonas	Bacteria	TRUE
76731	Roseateles depolymerans	Roseateles	Bacteria	TRUE
1404768	Bradyrhizobium amphicarpaeae	Bradyrhizobium	Bacteria	TRUE
34073	Variovorax paradoxus	Variovorax	Bacteria	TRUE
40214	Acinetobacter johnsonii	Acinetobacter	Bacteria	TRUE
47883	Pseudomonas synxantha	Pseudomonas	Bacteria	TRUE
288000	Bradyrhizobium sp. BTAi1	Bradyrhizobium	Bacteria	TRUE
1768242	Paucibacter sp. KCTC 42545	Paucibacter	Bacteria	TRUE
36746	Pseudomonas cichorii	Pseudomonas	Bacteria	TRUE
104087	Pseudomonas frederiksbergensis	Pseudomonas	Bacteria	TRUE
240495	Pseudonocardia dioxanivorans	Pseudonocardia	Bacteria	TRUE
332163	Candidatus Solibacter usitatus	Candidatus Solibacter	Bacteria	FALSE
1759059	Candidatus Viadribacter manganicus	Candidatus Viadribacter	Bacteria	TRUE
76761	Pseudomonas veronii	Pseudomonas	Bacteria	TRUE
179636	Alicycliphilus denitrificans	Alicycliphilus	Bacteria	TRUE
237609	Pseudomonas alkylphenolica	Pseudomonas	Bacteria	TRUE
354356	Niastella koreensis	Niastella	Bacteria	TRUE
477680	Filimonas lacunae	Filimonas	Bacteria	TRUE
553814	Acidovorax carolinensis	Acidovorax	Bacteria	TRUE
1636610	Pseudomonas sp. PONIH3	Pseudomonas	Bacteria	TRUE
1842537	Hydrogenophaga sp. RAC07	Hydrogenophaga	Bacteria	TRUE
1938605	Brevundimonas sp. LM2	Brevundimonas	Bacteria	TRUE
158080	Chromohalobacter salexigens	Chromohalobacter	Bacteria	TRUE
219572	Pseudomonas antarctica	Pseudomonas	Bacteria	TRUE
397260	Sphingomonas sanxanigenens	Sphingomonas	Bacteria	TRUE
1404367	Bradyrhizobium symbiodeficiens	Bradyrhizobium	Bacteria	TRUE
1484693	Rhodoferax saidenbachensis	Rhodoferax	Bacteria	TRUE
1678128	Limnohabitans sp. 63ED37-2	Limnohabitans	Bacteria	TRUE
2083054	Pseudomonas sp. LG1D9	Pseudomonas	Bacteria	TRUE
729	Haemophilus parainfluenzae	Haemophilus	Bacteria	TRUE
1791	Mycolicibacterium aurum	Mycolicibacterium	Bacteria	TRUE
80866	Delftia acidovorans	Delftia	Bacteria	TRUE
200450	Pseudomonas trivialis	Pseudomonas	Bacteria	TRUE
482462	Mycobacterium dioxanotrophicus	Mycobacterium	Bacteria	TRUE
795665	Hydrogenophaga sp. PBC	Hydrogenophaga	Bacteria	TRUE
1206777	Pseudomonas sp. Lz4W	Pseudomonas	Bacteria	TRUE
1796646	Muribaculum intestinale	Muribaculum	Bacteria	TRUE
1914471	Sulfuritortus calidifontis	Sulfuritortus	Bacteria	TRUE
1987723	Cellvibrio sp. PSBB006	Cellvibrio	Bacteria	TRUE
2201356	Pseudomonas sp. 31-12	Pseudomonas	Bacteria	TRUE
2320867	Pseudomonas sp. K2W31S-8	Pseudomonas	Bacteria	TRUE
277	Meiothermus ruber	Meiothermus	Bacteria	TRUE
912	Nitrobacter hamburgensis	Nitrobacter	Bacteria	TRUE
1575	Leifsonia xyli	Leifsonia	Bacteria	TRUE
43990	Corynebacterium segmentosum	Corynebacterium	Bacteria	TRUE
44255	Bradyrhizobium oligotrophicum	Bradyrhizobium	Bacteria	TRUE
75612	Pseudomonas mandelii	Pseudomonas	Bacteria	TRUE
80867	Acidovorax avenae	Acidovorax	Bacteria	TRUE
115561	Halomonas hydrothermalis	Halomonas	Bacteria	TRUE
187303	Methylocystis sp. SC2	Methylocystis	Bacteria	TRUE
359408	Methylotenera mobilis	Methylotenera	Bacteria	TRUE
546367	Hafnia paralvei	Hafnia	Bacteria	TRUE
930166	Pseudomonas brassicacearum	Pseudomonas	Bacteria	TRUE
1111069	Thermus sp. CCB_US3_UF1	Thermus	Bacteria	TRUE
1149133	Pseudomonas furukawaii	Pseudomonas	Bacteria	TRUE
1209493	Halomicronema hongdechloris	Halomicronema	Bacteria	TRUE
1628086	Pseudomonas kribbensis	Pseudomonas	Bacteria	TRUE
1945512	Cellvibrio sp. PSBB023	Cellvibrio	Bacteria	TRUE
573	Klebsiella pneumoniae	Klebsiella	Bacteria	TRUE
1656	Actinomyces viscosus	Actinomyces	Bacteria	TRUE
1797	Mycolicibacterium thermoresistibile	Mycolicibacterium	Bacteria	TRUE
33011	Cutibacterium granulosum	Cutibacterium	Bacteria	TRUE
36814	Mycolicibacterium rhodesiae	Mycolicibacterium	Bacteria	TRUE
37487	Marichromatium purpuratum	Marichromatium	Bacteria	TRUE
44935	Halomonas venusta	Halomonas	Bacteria	TRUE
52022	Meiothermus silvanus	Meiothermus	Bacteria	TRUE
52773	Schaalia meyeri	Schaalia	Bacteria	TRUE
99598	Calothrix sp. PCC 7507	Calothrix	Bacteria	TRUE
139021	Dietzia psychralcaliphila	Dietzia	Bacteria	TRUE
192843	Rhodoferax ferrireducens	Rhodoferax	Bacteria	TRUE
196162	Nocardioides sp. JS614	Nocardioides	Bacteria	TRUE
232721	Acidovorax sp. JS42	Acidovorax	Bacteria	TRUE
339268	Mycobacterium colombiense	Mycobacterium	Bacteria	TRUE
375286	Janthinobacterium sp. Marseille	Janthinobacterium	Bacteria	TRUE
405212	Alicyclobacillus acidocaldarius	Alicyclobacillus	Bacteria	TRUE
436515	Variovorax boronicumulans	Variovorax	Bacteria	TRUE
445576	Pseudonocardia sp. AL041005-10	Pseudonocardia	Bacteria	TRUE
658629	Pseudomonas sessilinigenes	Pseudomonas	Bacteria	TRUE
1118153	Halomonas sp. GFAJ-1	Halomonas	Bacteria	TRUE
1283291	Pseudomonas sp. URMO17WK12:I11	Pseudomonas	Bacteria	TRUE
1548547	Woeseia oceani	Woeseia	Bacteria	TRUE
1658672	Ottowia sp. oral taxon 894	Ottowia	Bacteria	TRUE
1663591	Magnetospirillum sp. XM-1	Magnetospirillum	Bacteria	TRUE
1682113	Mycobacterium sp. YC-RL4	Mycobacterium	Bacteria	TRUE
1702325	Chelatococcus sp. CO-6	Chelatococcus	Bacteria	TRUE
1704499	Methylovulum psychrotolerans	Methylovulum	Bacteria	TRUE
2082188	Sphingobium sp. YG1	Sphingobium	Bacteria	TRUE
2303331	Solimonas sp. K1W22B-7	Solimonas	Bacteria	TRUE
293	Brevundimonas diminuta	Brevundimonas	Bacteria	TRUE
470	Acinetobacter baumannii	Acinetobacter	Bacteria	TRUE
633	Yersinia pseudotuberculosis	Yersinia	Bacteria	TRUE
913	Nitrobacter winogradskyi	Nitrobacter	Bacteria	TRUE
1260	Finegoldia magna	Finegoldia	Bacteria	TRUE
1772	Mycolicibacterium smegmatis	Mycolicibacterium	Bacteria	TRUE
2350	Haliscomenobacter hydrossis	Haliscomenobacter	Bacteria	TRUE
32002	Achromobacter denitrificans	Achromobacter	Bacteria	TRUE
33059	Acidithiobacillus caldus	Acidithiobacillus	Bacteria	TRUE
33069	Pseudomonas viridiflava	Pseudomonas	Bacteria	TRUE
33070	Thermostichus lividus	Thermostichus	Bacteria	FALSE
38289	Corynebacterium jeikeium	Corynebacterium	Bacteria	TRUE
40215	Acinetobacter junii	Acinetobacter	Bacteria	TRUE
40216	Acinetobacter radioresistens	Acinetobacter	Bacteria	TRUE
43767	Rhodococcus hoagii	Rhodococcus	Bacteria	TRUE
53412	Pseudomonas resinovorans	Pseudomonas	Bacteria	TRUE
114615	Bradyrhizobium sp. ORS 278	Bradyrhizobium	Bacteria	TRUE
123899	Bordetella trematum	Bordetella	Bacteria	TRUE
180282	Delftia tsuruhatensis	Delftia	Bacteria	TRUE
296591	Polaromonas sp. JS666	Polaromonas	Bacteria	TRUE
316068	Leadbetterella byssophila	Leadbetterella	Bacteria	TRUE
364317	Verminephrobacter eiseniae	Verminephrobacter	Bacteria	TRUE
374606	Aminobacter sp. MSH1	Aminobacter	Bacteria	TRUE
395961	Cyanothece sp. PCC 7425	Cyanothece	Bacteria	FALSE
445710	Dyella thiooxydans	Dyella	Bacteria	TRUE
536441	Chryseobacterium taklimakanense	Chryseobacterium	Bacteria	TRUE
544580	Actinomyces oris	Actinomyces	Bacteria	TRUE
658630	Pseudomonas sp. CMR5c	Pseudomonas	Bacteria	TRUE
945844	Massilia oculi	Massilia	Bacteria	TRUE
1178482	Halomonas huangheensis	Halomonas	Bacteria	TRUE
1458426	Serpentinomonas mccroryi	Serpentinomonas	Bacteria	TRUE
1492898	Flavisolibacter tropicus	Flavisolibacter	Bacteria	TRUE
1658665	Mitsuaria sp. 7	Mitsuaria	Bacteria	TRUE
1678028	Massilia sp. NR 4-1	Massilia	Bacteria	TRUE
1697043	Bordetella sp. H567	Bordetella	Bacteria	TRUE
1736226	Pseudomonas sp. Leaf58	Pseudomonas	Bacteria	TRUE
1752064	Leptolyngbya sp. NIES-3755	Leptolyngbya	Bacteria	TRUE
1844006	Phaeobacter porticola	Phaeobacter	Bacteria	TRUE
1858609	Acidovorax sp. T1	Acidovorax	Bacteria	TRUE
1874061	Sphingopyxis sp. EG6	Sphingopyxis	Bacteria	TRUE
1879023	Mycobacterium sp. djl-10	Mycobacterium	Bacteria	FALSE
1938604	Aquaspirillum sp. LM1	Aquaspirillum	Bacteria	TRUE
1971364	Halomonas sp. GT	Halomonas	Bacteria	TRUE
1981174	Pseudomonas sp. M30-35	Pseudomonas	Bacteria	TRUE
2025492	Staphylococcus sp. M0911	Staphylococcus	Bacteria	TRUE
2202825	Methylobacterium durans	Methylobacterium	Bacteria	TRUE
2268087	Polaromonas sp. SP1	Polaromonas	Bacteria	TRUE
43	Cystobacter fuscus	Cystobacter	Bacteria	TRUE
167	Treponema succinifaciens	Treponema	Bacteria	TRUE
405	Methylobacillus flagellatus	Methylobacillus	Bacteria	TRUE
471	Acinetobacter calcoaceticus	Acinetobacter	Bacteria	TRUE
495	Neisseria elongata	Neisseria	Bacteria	TRUE
645	Aeromonas salmonicida	Aeromonas	Bacteria	TRUE
827	Campylobacter ureolyticus	Campylobacter	Bacteria	TRUE
859	Fusobacterium necrophorum	Fusobacterium	Bacteria	TRUE
1069	Rhodomicrobium vannielii	Rhodomicrobium	Bacteria	TRUE
1184	Leptolyngbya boryana	Leptolyngbya	Bacteria	TRUE
1290	Staphylococcus hominis	Staphylococcus	Bacteria	TRUE
1521	Ruminiclostridium cellulolyticum	Ruminiclostridium	Bacteria	TRUE
1681	Bifidobacterium bifidum	Bifidobacterium	Bacteria	TRUE
1703	Brevibacterium linens	Brevibacterium	Bacteria	TRUE
1767	Mycobacterium intracellulare	Mycobacterium	Bacteria	TRUE
1800	Mycolicibacterium chubuense	Mycolicibacterium	Bacteria	TRUE
1828	Rhodococcus fascians	Rhodococcus	Bacteria	TRUE
1861	Geodermatophilus obscurus	Geodermatophilus	Bacteria	TRUE
2006	Thermobispora bispora	Thermobispora	Bacteria	TRUE
2724	Hirschia baltica	Hirschia	Bacteria	TRUE
28049	Acidothermus cellulolyticus	Acidothermus	Bacteria	TRUE
28112	Tannerella forsythia	Tannerella	Bacteria	TRUE
28116	Bacteroides ovatus	Bacteroides	Bacteria	TRUE
28123	Porphyromonas asaccharolytica	Porphyromonas	Bacteria	TRUE
34085	Riemerella anatipestifer	Riemerella	Bacteria	TRUE
43263	Pseudomonas alcaligenes	Pseudomonas	Bacteria	TRUE
43357	Kutzneria albida	Kutzneria	Bacteria	TRUE
47763	Streptomyces lydicus	Streptomyces	Bacteria	TRUE
48296	Acinetobacter pittii	Acinetobacter	Bacteria	TRUE
52774	Actinomyces slackii	Actinomyces	Bacteria	TRUE
54299	Chroococcidiopsis thermalis	Chroococcidiopsis	Bacteria	TRUE
68895	Cupriavidus basilensis	Cupriavidus	Bacteria	TRUE
70775	Pseudomonas plecoglossicida	Pseudomonas	Bacteria	TRUE
76758	Pseudomonas orientalis	Pseudomonas	Bacteria	TRUE
80869	Acidovorax citrulli	Acidovorax	Bacteria	TRUE
81032	Hyphomonas neptunium	Hyphomonas	Bacteria	TRUE
82633	Cupriavidus pauculus	Cupriavidus	Bacteria	TRUE
83262	Mycobacteroides immunogenum	Mycobacteroides	Bacteria	TRUE
83453	Melittangium boletus	Melittangium	Bacteria	TRUE
87883	Burkholderia multivorans	Burkholderia	Bacteria	TRUE
106654	Acinetobacter nosocomialis	Acinetobacter	Bacteria	TRUE
119219	Cupriavidus metallidurans	Cupriavidus	Bacteria	TRUE
135487	Nocardia cyriacigeorgica	Nocardia	Bacteria	TRUE
135719	Sphingobium amiense	Sphingobium	Bacteria	TRUE
161493	Anaeromyxobacter dehalogenans	Anaeromyxobacter	Bacteria	TRUE
200451	Pseudomonas poae	Pseudomonas	Bacteria	TRUE
212767	Mycobacterium sp. JS623	Mycobacterium	Bacteria	TRUE
251701	Pseudomonas syringae group genomosp. 3	Pseudomonas	Bacteria	TRUE
259537	Dechloromonas aromatica	Dechloromonas	Bacteria	FALSE
267128	Sphingopyxis granuli	Sphingopyxis	Bacteria	TRUE
304895	Catenulispora acidiphila	Catenulispora	Bacteria	TRUE
313985	Geobacter lovleyi	Geobacter	Bacteria	TRUE
314722	Pseudoxanthomonas suwonensis	Pseudoxanthomonas	Bacteria	TRUE
349221	Micavibrio aeruginosavorus	Micavibrio	Bacteria	TRUE
356837	Azoarcus sp. DN11	Azoarcus	Bacteria	TRUE
392734	Terriglobus roseus	Terriglobus	Bacteria	TRUE
445709	Pandoraea thiooxydans	Pandoraea	Bacteria	TRUE
507626	Halomonas chromatireducens	Halomonas	Bacteria	TRUE
543877	Pelagerythrobacter marensis	Pelagerythrobacter	Bacteria	TRUE
551760	Aromatoleum aromaticum	Aromatoleum	Bacteria	TRUE
593909	Mesorhizobium opportunistum	Mesorhizobium	Bacteria	TRUE
640510	Burkholderia sp. CCGE1001	Burkholderia	Bacteria	FALSE
658642	Pseudomonas sp. R4-34-07	Pseudomonas	Bacteria	TRUE
671223	Cutibacterium modestum	Cutibacterium	Bacteria	TRUE
742013	Delftia sp. Cs1-4	Delftia	Bacteria	TRUE
911092	Caldanaerobacter subterraneus	Caldanaerobacter	Bacteria	TRUE
927083	Sandaracinus amylolyticus	Sandaracinus	Bacteria	TRUE
985762	Staphylococcus agnetis	Staphylococcus	Bacteria	TRUE
1007105	Pusillimonas sp. T7-7	Pusillimonas (ex Stolz et al. 2005)	Bacteria	TRUE
1076588	Thiolapillus brandeum	Thiolapillus	Bacteria	TRUE
1134687	Klebsiella michiganensis	Klebsiella	Bacteria	TRUE
1177574	Prevotella jejuni	Prevotella	Bacteria	TRUE
1261031	Nostoc sp. 'Peltigera membranacea cyanobiont' N6	Nostoc	Bacteria	TRUE
1263979	Candidatus Endolissoclinum faulkneri	Candidatus Endolissoclinum	Bacteria	TRUE
1332264	Tessaracoccus aquimaris	Tessaracoccus	Bacteria	TRUE
1348774	Croceicoccus naphthovorans	Croceicoccus	Bacteria	TRUE
1357916	Sphingopyxis sp. QXT-31	Sphingopyxis	Bacteria	TRUE
1384459	Methyloceanibacter caenitepidi	Methyloceanibacter	Bacteria	TRUE
1389713	Mycobacterium paragordonae	Mycobacterium	Bacteria	TRUE
1407071	Acinetobacter sp. TGL-Y2	Acinetobacter	Bacteria	TRUE
1458425	Serpentinomonas raichei	Serpentinomonas	Bacteria	TRUE
1528098	Rickettsiales bacterium Ac37b	Genus is missing	Bacteria	FALSE
1549855	Haematospirillum jordaniae	Haematospirillum	Bacteria	TRUE
1646498	Acinetobacter sp. TTH0-4	Acinetobacter	Bacteria	TRUE
1715860	Staphylococcus sp. AntiMn-1	Staphylococcus	Bacteria	TRUE
1771309	Salinicola tamaricis	Salinicola	Bacteria	TRUE
1806508	Candidatus Promineofilum breve	Candidatus Promineofilum	Bacteria	TRUE
1827469	Brevundimonas sp. GW460-12-10-14-LB2	Brevundimonas	Bacteria	TRUE
1833852	Desulfotomaculum ferrireducens	Desulfotomaculum	Bacteria	TRUE
1834519	Fibrella sp. ES10-3-2-2	Fibrella	Bacteria	TRUE
1837283	Streptomyces sp. S8	Streptomyces	Bacteria	TRUE
1848580	Hafnia sp. CBA7124	Hafnia	Bacteria	TRUE
1850526	Arachidicoccus sp. BS20	Arachidicoccus	Bacteria	TRUE
1852377	Actinomyces pacaensis	Actinomyces	Bacteria	TRUE
1896961	Amycolatopsis sp. AA4	Amycolatopsis	Bacteria	TRUE
1903186	Brachybacterium sp. P6-10-X1	Brachybacterium	Bacteria	TRUE
1914525	Sphingopyxis sp. FD7	Sphingopyxis	Bacteria	TRUE
1922222	Sphingorhabdus sp. Alg231-15	Sphingorhabdus	Bacteria	FALSE
1954171	Calothrix sp. NIES-2098	Calothrix	Bacteria	TRUE
2004646	Acinetobacter sp. WCHA55	Acinetobacter	Bacteria	TRUE
2004650	Acinetobacter chinensis	Acinetobacter	Bacteria	TRUE
2026799	Verrucomicrobia bacterium	Genus is missing	Bacteria	FALSE
2045208	Massilia violaceinigra	Massilia	Bacteria	TRUE
2066070	Mesorhizobium japonicum	Mesorhizobium	Bacteria	TRUE
2083052	Pseudomonas sp. SWI36	Pseudomonas	Bacteria	TRUE
2109915	Simplicispira suum	Simplicispira	Bacteria	TRUE
2172103	Limnobaculum parvum	Limnobaculum	Bacteria	TRUE
2202826	Methylobacterium sp. 17Sr1-1	Methylobacterium	Bacteria	TRUE
2219057	Pseudomonas sp. LG1E9	Pseudomonas	Bacteria	TRUE
2259595	Runella sp. HYN0085	Runella	Bacteria	TRUE
2290922	Lysobacter sp. TY2-98	Lysobacter	Bacteria	TRUE
2319844	Sphingomonas sp. YZ-8	Sphingomonas	Bacteria	TRUE
2487071	Epilithonimonas vandammei	Epilithonimonas	Bacteria	TRUE
2487072	Epilithonimonas vandammei	Epilithonimonas	Bacteria	TRUE
2488567	Klebsiella sp. FDAARGOS_511	Klebsiella	Bacteria	TRUE
2488665	Marinobacter sp. NP-4(2019)	Marinobacter	Bacteria	TRUE
2493674	Mesorhizobium sp. M2A.F.Ca.ET.046.03.2.1	Mesorhizobium	Bacteria	TRUE
2500547	Apibacter raozihei	Apibacter	Bacteria	TRUE
69	Lysobacter enzymogenes	Lysobacter	Bacteria	TRUE
104	Cyclobacterium marinum	Cyclobacterium	Bacteria	TRUE
119	Rubinisphaera brasiliensis	Rubinisphaera	Bacteria	TRUE
125	Pirellula staleyi	Pirellula	Bacteria	TRUE
128	Isosphaera pallida	Isosphaera	Bacteria	TRUE
292	Burkholderia cepacia	Burkholderia	Bacteria	TRUE
329	Ralstonia pickettii	Ralstonia	Bacteria	TRUE
330	Pseudomonas oleovorans	Pseudomonas	Bacteria	TRUE
347	Xanthomonas oryzae	Xanthomonas	Bacteria	TRUE
398	Rhizobium tropici	Rhizobium	Bacteria	TRUE
449	Legionella hackeliae	Legionella	Bacteria	TRUE
450	Legionella longbeachae	Legionella	Bacteria	TRUE
480	Moraxella catarrhalis	Moraxella	Bacteria	TRUE
504	Kingella kingae	Kingella	Bacteria	TRUE
550	Enterobacter cloacae	Enterobacter	Bacteria	TRUE
571	Klebsiella oxytoca	Klebsiella	Bacteria	TRUE
575	Raoultella planticola	Raoultella	Bacteria	TRUE
837	Porphyromonas gingivalis	Porphyromonas	Bacteria	TRUE
839	Prevotella ruminicola	Prevotella	Bacteria	TRUE
847	Oxalobacter formigenes	Oxalobacter	Bacteria	TRUE
851	Fusobacterium nucleatum	Fusobacterium	Bacteria	TRUE
876	Desulfovibrio desulfuricans	Desulfovibrio	Bacteria	TRUE
915	Nitrosomonas europaea	Nitrosomonas	Bacteria	TRUE
986	Flavobacterium johnsoniae	Flavobacterium	Bacteria	TRUE
996	Flavobacterium columnare	Flavobacterium	Bacteria	TRUE
1014	Weeksella virosa	Weeksella	Bacteria	TRUE
1079	Blastochloris viridis	Blastochloris	Bacteria	TRUE
1092	Chlorobium limicola	Chlorobium	Bacteria	TRUE
1164	Trichormus azollae	Trichormus	Bacteria	FALSE
1206	Trichodesmium erythraeum	Trichodesmium	Bacteria	FALSE
1343	Streptococcus vestibularis	Streptococcus	Bacteria	TRUE
1510	Thermoclostridium stercorarium	Thermoclostridium	Bacteria	TRUE
1646	Renibacterium salmoninarum	Renibacterium	Bacteria	TRUE
1694	Bifidobacterium pseudolongum	Bifidobacterium	Bacteria	TRUE
1721	Corynebacterium callunae	Corynebacterium	Bacteria	TRUE
1768	Mycobacterium kansasii	Mycobacterium	Bacteria	TRUE
1773	Mycobacterium tuberculosis	Mycobacterium	Bacteria	TRUE
1804	Mycolicibacterium gilvum	Mycolicibacterium	Bacteria	TRUE
1814	Amycolatopsis methanolica	Amycolatopsis	Bacteria	TRUE
1866	Actinoplanes missouriensis	Actinoplanes	Bacteria	TRUE
2033	Microbacterium testaceum	Microbacterium	Bacteria	TRUE
2047	Rothia dentocariosa	Rothia	Bacteria	TRUE
2051	Mobiluncus curtisii	Mobiluncus	Bacteria	TRUE
2061	Tsukamurella paurometabola	Tsukamurella	Bacteria	TRUE
2317	Methanosphaera stadtmanae	Methanosphaera	Archaea	TRUE
2337	Thermotoga neapolitana	Thermotoga	Bacteria	TRUE
2352	Flexistipes sinusarabici	Flexistipes	Bacteria	TRUE
28118	Odoribacter splanchnicus	Odoribacter	Bacteria	TRUE
28119	Bacteroides zoogleoformans	Bacteroides	Bacteria	TRUE
28135	Prevotella oris	Prevotella	Bacteria	TRUE
28173	Vibrio nigripulchritudo	Vibrio	Bacteria	TRUE
28264	Arcanobacterium haemolyticum	Arcanobacterium	Bacteria	TRUE
29303	Streptomyces cattleya	Streptomyces	Bacteria	TRUE
29311	Mycobacterium haemophilum	Mycobacterium	Bacteria	TRUE
29423	Legionella oakridgensis	Legionella	Bacteria	TRUE
29447	Xanthomonas albilineans	Xanthomonas	Bacteria	TRUE
29485	Yersinia rohdei	Yersinia	Bacteria	TRUE
33075	Acidobacterium capsulatum	Acidobacterium	Bacteria	TRUE
33905	Bifidobacterium thermophilum	Bifidobacterium	Bacteria	TRUE
36805	Microbacterium aurum	Microbacterium	Bacteria	TRUE
36861	Thiobacillus denitrificans	Thiobacillus	Bacteria	TRUE
37330	Nocardia nova	Nocardia	Bacteria	TRUE
38305	Corynebacterium vitaeruminis	Corynebacterium	Bacteria	TRUE
39645	Mesorhizobium ciceri	Mesorhizobium	Bacteria	TRUE
42253	Nitrospira moscoviensis	Nitrospira	Bacteria	TRUE
43669	Brachybacterium faecium	Brachybacterium	Bacteria	TRUE
43768	Corynebacterium matruchotii	Corynebacterium	Bacteria	TRUE
43770	Corynebacterium striatum	Corynebacterium	Bacteria	TRUE
43771	Corynebacterium urealyticum	Corynebacterium	Bacteria	TRUE
43989	Crocosphaera subtropica	Crocosphaera	Bacteria	TRUE
46234	Anabaena sp. 90	Anabaena	Bacteria	TRUE
47735	Bibersteinia trehalosi	Bibersteinia	Bacteria	TRUE
52771	Actinomyces howellii	Actinomyces	Bacteria	TRUE
54571	Streptomyces venezuelae	Streptomyces	Bacteria	TRUE
57704	Tsukamurella tyrosinosolvens	Tsukamurella	Bacteria	TRUE
59277	Methanobacterium subterraneum	Methanobacterium	Archaea	TRUE
60552	Burkholderia vietnamiensis	Burkholderia	Bacteria	TRUE
61015	Staphylococcus succinus	Staphylococcus	Bacteria	TRUE
63745	Sideroxydans lithotrophicus	Sideroxydans	Bacteria	TRUE
65093	Halothece sp. PCC 7418	Halothece	Bacteria	TRUE
68203	Streptomyces fungicidicus	Streptomyces	Bacteria	TRUE
68246	Streptomyces olivoreticuli	Streptomyces	Bacteria	TRUE
68280	Streptomyces violaceusniger	Streptomyces	Bacteria	TRUE
74033	Antarctobacter heliothermus	Antarctobacter	Bacteria	TRUE
75697	Castellaniella defragrans	Castellaniella	Bacteria	TRUE
78331	Mycobacterium canettii	Mycobacterium	Bacteria	TRUE
80816	Haliangium ochraceum	Haliangium	Bacteria	TRUE
80849	Wolbachia endosymbiont of Brugia malayi	Wolbachia	Bacteria	TRUE
81028	Treponema brennaborense	Treponema	Bacteria	TRUE
83406	gamma proteobacterium HdN1	Genus is missing	Bacteria	FALSE
84531	Lysobacter antibioticus	Lysobacter	Bacteria	TRUE
84980	Desulfotalea psychrophila	Desulfotalea	Bacteria	TRUE
89154	Corynebacterium terpenotabidum	Corynebacterium	Bacteria	TRUE
92245	Thiomicrospira aerophila	Thiomicrospira	Bacteria	TRUE
93218	Pandoraea apista	Pandoraea	Bacteria	TRUE
93466	Fervidobacterium pennivorans	Fervidobacterium	Bacteria	TRUE
94624	Bordetella petrii	Bordetella	Bacteria	TRUE
100716	Chloroherpeton thalassium	Chloroherpeton	Bacteria	TRUE
103816	Rhodococcus pyridinivorans	Rhodococcus	Bacteria	TRUE
103855	Bordetella hinzii	Bordetella	Bacteria	TRUE
107709	Opitutus terrae	Opitutus	Bacteria	TRUE
110539	Mycolicibacterium vanbaalenii	Mycolicibacterium	Bacteria	TRUE
111501	Muricauda ruestringensis	Muricauda	Bacteria	TRUE
118323	Oscillatoria acuminata	Oscillatoria	Bacteria	TRUE
129921	Amycolatopsis keratiniphila	Amycolatopsis	Bacteria	TRUE
134676	Actinoplanes sp. SE50/110	Actinoplanes	Bacteria	TRUE
138336	Blastococcus saxobsidens	Blastococcus	Bacteria	TRUE
142877	Desulfitobacterium metallireducens	Desulfitobacterium	Bacteria	TRUE
151895	Pseudopedobacter saltans	Pseudopedobacter	Bacteria	TRUE
157782	Pseudomonas parafulva	Pseudomonas	Bacteria	TRUE
159346	Roseibacterium elongatum	Roseibacterium	Bacteria	TRUE
160791	Rhizorhabdus wittichii	Rhizorhabdus	Bacteria	TRUE
161899	Corynebacterium singulare	Corynebacterium	Bacteria	TRUE
164757	Mycobacterium sp. JLS	Mycobacterium	Bacteria	FALSE
167642	Ilyobacter polytropus	Ilyobacter	Bacteria	TRUE
169292	Corynebacterium aurimucosum	Corynebacterium	Bacteria	TRUE
169430	Paraburkholderia hospita	Paraburkholderia	Bacteria	TRUE
172042	Rothia aeria	Rothia	Bacteria	TRUE
184914	Corallococcus coralloides	Corallococcus	Bacteria	TRUE
187493	Thalassolituus oleivorans	Thalassolituus	Bacteria	TRUE
190721	Ralstonia insidiosa	Ralstonia	Bacteria	TRUE
213554	Halomonas campaniensis	Halomonas	Bacteria	TRUE
222805	Mycobacterium intracellulare	Mycobacterium	Bacteria	TRUE
249402	Cardinium endosymbiont of Encarsia pergandiella	Candidatus Cardinium	Bacteria	FALSE
261292	Nitrosomonas sp. Is79A3	Nitrosomonas	Bacteria	FALSE
263819	Yersinia aleksiciae	Yersinia	Bacteria	TRUE
266951	Qipengyuania seohaensis	Qipengyuania	Bacteria	TRUE
280236	Nocardiopsis gilva	Nocardiopsis	Bacteria	TRUE
286802	Segniliparus rotundus	Segniliparus	Bacteria	TRUE
288004	Beggiatoa leptomitoformis	Beggiatoa	Bacteria	TRUE
293089	Martelella mediterranea	Martelella	Bacteria	TRUE
300019	Microbacterium paludicola	Microbacterium	Bacteria	TRUE
300231	Glaciecola nitratireducens	Glaciecola	Bacteria	TRUE
313603	Maribacter sp. HTCC2170	Maribacter	Bacteria	TRUE
314281	Pseudoalteromonas tunicata	Pseudoalteromonas	Bacteria	TRUE
320787	Cyclobacterium amurskyense	Cyclobacterium	Bacteria	TRUE
323450	Pontibacter actiniarum	Pontibacter	Bacteria	TRUE
326522	Neisseria animaloris	Neisseria	Bacteria	TRUE
332056	Sphingobium indicum	Sphingobium	Bacteria	TRUE
332249	Truepera radiovictrix	Truepera	Bacteria	TRUE
334542	Rhodococcus qingshengii	Rhodococcus	Bacteria	TRUE
334543	Psychrobacter arcticus	Psychrobacter	Bacteria	TRUE
336261	Thermovirga lienii	Thermovirga	Bacteria	TRUE
358766	Methanoregula boonei	Methanoregula	Archaea	TRUE
359370	Microbulbifer sp. A4B17	Microbulbifer	Bacteria	TRUE
370405	Gallionella capsiferriformans	Gallionella	Bacteria	TRUE
370569	Streptococcus pyogenes MGAS10750 phage	Genus is missing	Viruses	FALSE
379067	Streptomyces bingchenggensis	Streptomyces	Bacteria	TRUE
386487	Candidatus Ruthia magnifica	Candidatus Ruthia	Bacteria	TRUE
388950	Pontibacter akesuensis	Pontibacter	Bacteria	TRUE
390884	Echinicola vietnamensis	Echinicola	Bacteria	TRUE
397865	Barnesiella viscericola	Barnesiella	Bacteria	TRUE
400092	Pontibacter korlensis	Pontibacter	Bacteria	TRUE
407020	Sphingobium sp. MI1205	Sphingobium	Bacteria	TRUE
412963	Mycetohabitans rhizoxinica	Mycetohabitans	Bacteria	TRUE
435897	Lysobacter capsici	Lysobacter	Bacteria	TRUE
446683	Niabella soli	Niabella	Bacteria	TRUE
458033	Chloracidobacterium thermophilum	Chloracidobacterium	Bacteria	TRUE
482564	Oscillatoria nigro-viridis	Oscillatoria	Bacteria	TRUE
483547	Geoalkalibacter subterraneus	Geoalkalibacter	Bacteria	TRUE
499555	Dietzia timorensis	Dietzia	Bacteria	TRUE
511062	Oceanimonas sp. GK1	Oceanimonas	Bacteria	TRUE
515256	Bartonella sp. 1-1C	Bartonella	Bacteria	TRUE
531813	Pelagibacterium halotolerans	Pelagibacterium	Bacteria	TRUE
553239	Vibrio breoganii	Vibrio	Bacteria	TRUE
556054	Polynucleobacter difficilis	Polynucleobacter	Bacteria	TRUE
603050	Malaciobacter mytili	Malaciobacter	Bacteria	TRUE
640511	Paraburkholderia atlantica	Paraburkholderia	Bacteria	TRUE
643214	Mammaliicoccus stepanovicii	Mammaliicoccus	Bacteria	TRUE
658062	Candidatus Koribacter versatilis	Candidatus Koribacter	Bacteria	TRUE
658632	Pseudomonas sp. R11-23-07	Pseudomonas	Bacteria	TRUE
664962	Azospirillum sp. TSH58	Azospirillum	Bacteria	TRUE
702967	Corynebacterium sp. NML98-0116	Corynebacterium	Bacteria	TRUE
712122	Actinomyces sp. oral taxon 414	Actinomyces	Bacteria	TRUE
712270	Dietzia sp. oral taxon 368	Dietzia	Bacteria	TRUE
712310	Haemophilus sp. oral taxon 036	Haemophilus	Bacteria	TRUE
712357	Leptotrichia sp. oral taxon 212	Leptotrichia	Bacteria	TRUE
715451	Alteromonas naphthalenivorans	Alteromonas	Bacteria	TRUE
722731	Mycobacterium shigaense	Mycobacterium	Bacteria	TRUE
743722	Sphingobacterium sp. 21	Sphingobacterium	Bacteria	FALSE
748247	Azoarcus sp. KH32C	Azoarcus	Bacteria	TRUE
748811	Sulfuritalea hydrogenivorans	Sulfuritalea	Bacteria	TRUE
754476	Methylophaga nitratireducenticrescens	Methylophaga	Bacteria	TRUE
755731	Clostridium sp. BNL1100	Clostridium	Bacteria	TRUE
884684	Mageeibacillus indolicus	Mageeibacillus	Bacteria	TRUE
925818	Methylobacterium sp. AMS5	Methylobacterium	Bacteria	TRUE
946334	Actinoplanes sp. OR16	Actinoplanes	Bacteria	TRUE
1028416	Psychrobacter sp. DAB_AL43B	Psychrobacter	Bacteria	TRUE
1050174	Corynebacterium epidermidicanis	Corynebacterium	Bacteria	TRUE
1097668	Burkholderia sp. YI23	Burkholderia	Bacteria	TRUE
1109412	Brenneria goodwinii	Brenneria	Bacteria	TRUE
1124835	Chryseobacterium carnipullorum	Chryseobacterium	Bacteria	TRUE
1136941	Gordonia phthalatica	Gordonia	Bacteria	TRUE
1155739	Moorena producens	Moorena	Bacteria	FALSE
1173263	Synechococcus sp. PCC 7502	Synechococcus	Bacteria	TRUE
1176587	Niabella ginsenosidivorans	Niabella	Bacteria	TRUE
1178515	Paenibacillus swuensis	Paenibacillus	Bacteria	TRUE
1182571	Deinococcus radiopugnans	Deinococcus	Bacteria	TRUE
1211326	Spirosoma aerolatum	Spirosoma	Bacteria	TRUE
1229727	Salipiger profundus	Salipiger	Bacteria	TRUE
1249552	Pseudohongiella spirulinae	Pseudohongiella	Bacteria	TRUE
1267021	Frischella perrara	Frischella	Bacteria	TRUE
1273687	Mycobacterium sp. VKM Ac-1817D	Mycobacterium	Bacteria	FALSE
1306519	Flavobacterium commune	Flavobacterium	Bacteria	TRUE
1306787	Alcanivorax pacificus	Alcanivorax	Bacteria	TRUE
1306993	Pseudomonas soli	Pseudomonas	Bacteria	TRUE
1316596	Capnocytophaga sp. oral taxon 878	Capnocytophaga	Bacteria	TRUE
1332188	Candidatus Saccharimonas aalborgensis	Candidatus Saccharimonas	Bacteria	TRUE
1335048	Defluviimonas alba	Defluviimonas	Bacteria	TRUE
1389005	Sulfitobacter sp. SK012	Sulfitobacter	Bacteria	TRUE
1397108	Celeribacter marinus	Celeribacter	Bacteria	TRUE
1415630	Pseudomonas sp. TKP	Pseudomonas	Bacteria	TRUE
1446467	Hymenobacter swuensis	Hymenobacter	Bacteria	TRUE
1515612	Sphingopyxis fribergensis	Sphingopyxis	Bacteria	TRUE
1534110	Pseudomonas sp. DR 5-09	Pseudomonas	Bacteria	TRUE
1542390	Francisella frigiditurris	Francisella	Bacteria	TRUE
1546149	Diaphorobacter polyhydroxybutyrativorans	Diaphorobacter	Bacteria	TRUE
1553431	Mycoavidus cysteinexigens	Mycoavidus	Bacteria	TRUE
1561924	Kangiella profundi	Kangiella	Bacteria	TRUE
1564114	Rhodococcus sp. B7740	Rhodococcus	Bacteria	TRUE
1581557	Candidatus Methylopumilus planktonicus	Candidatus Methylopumilus	Bacteria	TRUE
1611770	Pseudomonas sp. MRSN12121	Pseudomonas	Bacteria	TRUE
1634516	Citromicrobium sp. JL477	Citromicrobium	Bacteria	TRUE
1641402	Pseudonocardia sp. HH130629-09	Pseudonocardia	Bacteria	TRUE
1664069	Bacillus glycinifermentans	Bacillus	Bacteria	TRUE
1671721	Marinobacter sp. CP1	Marinobacter	Bacteria	TRUE
1675686	Sulfurifustis variabilis	Sulfurifustis	Bacteria	TRUE
1678129	Limnohabitans sp. 103DPR2	Limnohabitans	Bacteria	TRUE
1729720	Salegentibacter sp. T436	Salegentibacter	Bacteria	TRUE
1752063	Fischerella sp. NIES-3754	Fischerella	Bacteria	TRUE
1755504	Pseudomonas sp. DY-1	Pseudomonas	Bacteria	TRUE
1783515	Streptomyces qaidamensis	Streptomyces	Bacteria	TRUE
1784714	Arcticibacterium luteifluviistationis	Arcticibacterium	Bacteria	TRUE
1792307	Bosea sp. PAMC 26642	Bosea	Bacteria	TRUE
1792508	Salipiger sp. CCB-MM3	Salipiger	Bacteria	TRUE
1796616	Blautia pseudococcoides	Blautia	Bacteria	TRUE
1805714	Christensenella massiliensis	Christensenella	Bacteria	FALSE
1827144	Synechococcus sp. NIES-970	Synechococcus	Bacteria	TRUE
1827305	Stenotrophomonas sp. MYb57	Stenotrophomonas	Bacteria	TRUE
1835254	Polynucleobacter duraquae	Polynucleobacter	Bacteria	TRUE
1836467	Maribacter hydrothermalis	Maribacter	Bacteria	TRUE
1841249	Streptomyces sp. RTd22	Streptomyces	Bacteria	TRUE
1842534	Sinorhizobium sp. RAC02	Sinorhizobium	Bacteria	TRUE
1842535	Blastomonas sp. RAC04	Blastomonas	Bacteria	TRUE
1851544	Orrella dioscoreae	Orrella	Bacteria	TRUE
1855519	Sphingobium sp. EP60837	Sphingobium	Bacteria	TRUE
1871111	Acinetobacter defluvii	Acinetobacter	Bacteria	TRUE
1874317	Marinobacter salinus	Marinobacter	Bacteria	TRUE
1878942	Candidatus Fukatsuia symbiotica	Candidatus Fukatsuia	Bacteria	TRUE
1883416	Halomonas sp. 1513	Halomonas	Bacteria	TRUE
1904640	Betaproteobacteria bacterium GR16-43	Genus is missing	Bacteria	FALSE
1905847	Curtobacterium sp. BH-2-1-1	Curtobacterium	Bacteria	TRUE
1906742	Microbacterium sp. BH-3-3-3	Microbacterium	Bacteria	TRUE
1917421	Ketobacter alkanivorans	Ketobacter	Bacteria	TRUE
1920191	Delftia sp. HK171	Delftia	Bacteria	TRUE
1920667	Mycobacterium sp. WY10	Mycobacterium	Bacteria	TRUE
1922226	Anderseniella sp. Alg231-50	Anderseniella	Bacteria	FALSE
1931241	Pseudomonas sp. S-6-2	Pseudomonas	Bacteria	TRUE
1938606	Janthinobacterium sp. LM6	Janthinobacterium	Bacteria	TRUE
2004644	Acinetobacter sp. WCHA45	Acinetobacter	Bacteria	TRUE
2005388	Pseudomonas sp. RU47	Pseudomonas	Bacteria	TRUE
2011159	Erythrobacter sp. KY5	Erythrobacter	Bacteria	TRUE
2020312	Rhizobium sp. CIAT894	Rhizobium	Bacteria	TRUE
2023229	Porphyrobacter sp. HT-58-2	Porphyrobacter	Bacteria	TRUE
2026785	Rhodobiaceae bacterium	Genus is missing	Bacteria	FALSE
2028345	Pusillimonas thiosulfatoxidans	Pusillimonas (ex Stolz et al. 2005)	Bacteria	TRUE
2045452	Nocardioides houyundeii	Nocardioides	Bacteria	TRUE
2048898	Microbacterium sp. Y-01	Microbacterium	Bacteria	TRUE
2055160	Kyrpidia spormannii	Kyrpidia	Bacteria	TRUE
2057791	Enterococcus sp. CR-Ec1	Enterococcus	Bacteria	TRUE
2059672	Chromobacterium sp. ATCC 53434	Chromobacterium	Bacteria	TRUE
2079793	Aeromicrobium chenweiae	Aeromicrobium	Bacteria	TRUE
2080419	Deinococcus sp. NW-56	Deinococcus	Bacteria	TRUE
2080469	Zoogloeaceae bacteirum Par-f-2	Genus is missing	Bacteria	FALSE
2081703	Peptostreptococcaceae bacterium oral taxon 929	Genus is missing	Bacteria	FALSE
2083055	Pseudomonas sp. LH1G9	Pseudomonas	Bacteria	TRUE
2083786	Devosia sp. I507	Devosia	Bacteria	TRUE
2100422	Idiomarina sp. OT37-5b	Idiomarina	Bacteria	TRUE
2107713	Aeromicrobium sp. A1-2	Aeromicrobium	Bacteria	TRUE
2109687	Oscillibacter sp. PEA192	Oscillibacter	Bacteria	TRUE
2115978	Candidatus Phycorickettsia trachydisci	Candidatus Phycorickettsia	Bacteria	TRUE
2162713	Flavobacterium magnum	Flavobacterium	Bacteria	TRUE
2171755	Profundibacter amoris	Profundibacter	Bacteria	TRUE
2172098	Flavobacterium pallidum	Flavobacterium	Bacteria	TRUE
2173034	Petrocella atlantisensis	Petrocella	Bacteria	TRUE
2182384	Erythrobacter aureus	Erythrobacter	Bacteria	TRUE
2183911	Salinisphaera sp. LB1	Salinisphaera	Bacteria	TRUE
2201271	Pedobacter schmidteae	Pedobacter	Bacteria	TRUE
2211106	Thiomicrorhabdus aquaedulcis	Thiomicrorhabdus	Bacteria	TRUE
2211210	Arthrobacter dokdonellae	Arthrobacter	Bacteria	TRUE
2213057	Pseudomonas sp. R2A2	Pseudomonas	Bacteria	TRUE
2213226	Entomomonas moraniae	Entomomonas	Bacteria	TRUE
2220096	Indioceanicola profundi	Indioceanicola	Bacteria	TRUE
2249356	Flavobacterium sp. HYN0086	Flavobacterium	Bacteria	TRUE
2283318	Aquirhabdus parva	Aquirhabdus	Bacteria	TRUE
2420306	Serratia sp. FDAARGOS_506	Serratia	Bacteria	TRUE
2479393	Pseudomonas sp. LTGT-11-2Z	Pseudomonas	Bacteria	TRUE
2483401	Microbacterium sp. 10M-3C3	Microbacterium	Bacteria	TRUE
2493668	Mesorhizobium sp. M9A.F.Ca.ET.002.03.1.2	Mesorhizobium	Bacteria	TRUE
2493672	Mesorhizobium sp. M1E.F.Ca.ET.045.02.1.1	Mesorhizobium	Bacteria	TRUE
2495582	Paenibacillus albus	Paenibacillus	Bacteria	TRUE
2499145	Rhodococcus sp. X156	Rhodococcus	Bacteria	TRUE
421525	Kaistella haifensis	Kaistella	Bacteria	TRUE
860	Fusobacterium periodonticum	Fusobacterium	Bacteria	TRUE
112234	Chryseobacterium joostei	Chryseobacterium	Bacteria	TRUE
253	Chryseobacterium indologenes	Chryseobacterium	Bacteria	TRUE
651561	Chryseobacterium arthrosphaerae	Chryseobacterium	Bacteria	TRUE
878220	Chryseobacterium sp. StRB126	Chryseobacterium	Bacteria	TRUE
1241981	Chryseobacterium lactis	Chryseobacterium	Bacteria	TRUE
1493872	Chryseobacterium shandongense	Chryseobacterium	Bacteria	TRUE
2487064	Chryseobacterium sp. G0186	Chryseobacterium	Bacteria	TRUE
246	Chryseobacterium balustinum	Chryseobacterium	Bacteria	TRUE
250	Chryseobacterium gleum	Chryseobacterium	Bacteria	TRUE
69218	Enterobacter cancerogenus	Enterobacter	Bacteria	TRUE
585423	Synechococcus sp. KORDI-49	Synechococcus	Bacteria	TRUE
656366	Arthrobacter alpinus	Arthrobacter	Bacteria	TRUE
1045808	Rhodococcus sp. YL-1	Rhodococcus	Bacteria	TRUE
1241982	Chryseobacterium nakagawai	Chryseobacterium	Bacteria	TRUE
1529068	Paracoccus sp. BM15	Paracoccus	Bacteria	TRUE
1538644	Sphingobacterium sp. ML3W	Sphingobacterium	Bacteria	TRUE
1699622	Psychrobacter sp. P2G3	Psychrobacter	Bacteria	TRUE
1721091	Chryseobacterium sp. IHB B 17019	Chryseobacterium	Bacteria	TRUE
1904944	Stenotrophomonas sp. LM091	Stenotrophomonas	Bacteria	TRUE
2004647	Acinetobacter sp. WCHAc010052	Acinetobacter	Bacteria	TRUE
2039166	Chryseobacterium sp. 6424	Chryseobacterium	Bacteria	TRUE
554	Pectobacterium carotovorum	Pectobacterium	Bacteria	TRUE
959	Bdellovibrio bacteriovorus	Bdellovibrio	Bacteria	TRUE
1019	Capnocytophaga sputigena	Capnocytophaga	Bacteria	TRUE
1502	Clostridium perfringens	Clostridium	Bacteria	TRUE
1781	Mycobacterium marinum	Mycobacterium	Bacteria	TRUE
1863	Dermatophilus congolensis	Dermatophilus	Bacteria	TRUE
28197	Aliarcobacter butzleri	Aliarcobacter	Bacteria	TRUE
29405	Microlunatus phosphovorus	Microlunatus	Bacteria	TRUE
29430	Acinetobacter haemolyticus	Acinetobacter	Bacteria	TRUE
34090	Pelodictyon phaeoclathratiforme	Pelodictyon	Bacteria	TRUE
42817	Corynebacterium argentoratense	Corynebacterium	Bacteria	TRUE
66269	Pantoea stewartii	Pantoea	Bacteria	TRUE
67827	Citrobacter werkmanii	Citrobacter	Bacteria	TRUE
76594	Cellulophaga baltica	Cellulophaga	Bacteria	TRUE
161879	Corynebacterium kroppenstedtii	Corynebacterium	Bacteria	TRUE
161896	Corynebacterium camporealensis	Corynebacterium	Bacteria	TRUE
182640	Kribbella flavida	Kribbella	Bacteria	TRUE
189834	Actinobacillus porcitonsillarum	Actinobacillus	Bacteria	TRUE
195253	Synechococcus sp. PCC 6312	Synechococcus	Bacteria	TRUE
204042	Dickeya zeae	Dickeya	Bacteria	TRUE
247481	Candidatus Cardinium hertigii	Candidatus Cardinium	Bacteria	TRUE
256701	Glutamicibacter arilaitensis	Glutamicibacter	Bacteria	TRUE
266749	Kaistella jeonii	Kaistella	Bacteria	TRUE
273677	Microbacterium oleivorans	Microbacterium	Bacteria	TRUE
290053	Bacteroides helcogenes	Bacteroides	Bacteria	TRUE
290399	Arthrobacter sp. FB24	Arthrobacter	Bacteria	TRUE
290400	Jannaschia sp. CCS1	Jannaschia	Bacteria	TRUE
298654	Frankia inefficax	Frankia	Bacteria	TRUE
327575	Capnocytophaga leadbetteri	Capnocytophaga	Bacteria	TRUE
330214	Nitrospira defluvii	Nitrospira	Bacteria	TRUE
338565	Erwinia tasmaniensis	Erwinia	Bacteria	TRUE
363952	Comamonas thiooxydans	Comamonas	Bacteria	TRUE
368607	Janthinobacterium svalbardensis	Janthinobacterium	Bacteria	TRUE
459526	Flavobacterium anhuiense	Flavobacterium	Bacteria	TRUE
465541	Streptomyces sp. Mg1	Streptomyces	Bacteria	TRUE
470934	Pantoea vagans	Pantoea	Bacteria	TRUE
477641	Modestobacter marinus	Modestobacter	Bacteria	TRUE
487316	Acinetobacter soli	Acinetobacter	Bacteria	TRUE
571915	Corynebacterium mustelae	Corynebacterium	Bacteria	TRUE
585455	Thiohalobacter thiocyanaticus	Thiohalobacter	Bacteria	TRUE
701042	Mycobacterium marseillense	Mycobacterium	Bacteria	TRUE
744985	alpha proteobacterium HIMB59	Genus is missing	Bacteria	FALSE
913107	Pelolinea submarina	Pelolinea	Bacteria	TRUE
1239307	Sodalis praecaptivus	Sodalis	Bacteria	TRUE
1241978	Chryseobacterium bernardetii	Chryseobacterium	Bacteria	TRUE
1357915	Arthrobacter sp. QXT-31	Arthrobacter	Bacteria	TRUE
1499308	Paracoccus mutanolyticus	Paracoccus	Bacteria	TRUE
1632864	Planctomyces sp. SH-PL14	Planctomyces	Bacteria	TRUE
1652545	Arthrobacter sp. YC-RL1	Arthrobacter	Bacteria	TRUE
1685010	Chryseobacterium glaciei	Chryseobacterium	Bacteria	TRUE
1699624	Psychrobacter sp. P11G5	Psychrobacter	Bacteria	TRUE
1704044	Arthrobacter sp. ERGS1:01	Arthrobacter	Bacteria	TRUE
1756149	Elizabethkingia bruuniana	Elizabethkingia	Bacteria	TRUE
1763534	Flavobacterium crassostreae	Flavobacterium	Bacteria	TRUE
1803846	Flavivirga eckloniae	Flavivirga	Bacteria	TRUE
1807790	Rhodococcus sp. BH4	Rhodococcus	Bacteria	TRUE
1808001	Acinetobacter sp. LoGeW2-3	Acinetobacter	Bacteria	TRUE
1811807	Sulfuriflexus mobilis	Sulfuriflexus	Bacteria	TRUE
1852373	Murdochiella vaginalis	Murdochiella	Bacteria	TRUE
1930557	Shewanella sp. FDAARGOS_354	Shewanella	Bacteria	TRUE
1981173	Rhizobium sp. NXC14	Rhizobium	Bacteria	TRUE
1986952	Sphingobacteriaceae bacterium GW460-11-11-14-LB5	Genus is missing	Bacteria	FALSE
2017485	Brachybacterium avium	Brachybacterium	Bacteria	TRUE
2052657	Dietzia sp. JS16-p6b	Dietzia	Bacteria	TRUE
2172099	Saccharobesus litoralis	Saccharobesus	Bacteria	FALSE
2172536	Lysobacter oculi	Lysobacter	Bacteria	TRUE
2321403	Chryseolinea soli	Chryseolinea	Bacteria	TRUE
2479367	Buttiauxella sp. 3AFRM03	Buttiauxella	Bacteria	TRUE
2487063	Chryseobacterium sp. G0162	Chryseobacterium	Bacteria	TRUE
2492396	Kosakonia sp. CCTCC M2018092	Kosakonia	Bacteria	TRUE
2496866	Nonlabens ponticola	Nonlabens	Bacteria	TRUE
1961362	Sphingomonas sp. NIC1	Sphingomonas	Bacteria	TRUE
134537	Paraburkholderia fungorum	Paraburkholderia	Bacteria	TRUE
28095	Burkholderia gladioli	Burkholderia	Bacteria	TRUE
1479019	Methylobacterium sp. C1	Methylobacterium	Bacteria	TRUE
2116657	Pulveribacter suum	Pulveribacter	Bacteria	TRUE
28450	Burkholderia pseudomallei	Burkholderia	Bacteria	TRUE
134601	Mycobacterium goodii	Mycobacterium	Bacteria	TRUE
721785	Acidovorax ebreus	Acidovorax	Bacteria	TRUE
964	Herbaspirillum seropedicae	Herbaspirillum	Bacteria	TRUE
739141	Methylobacterium sp. XJLW	Methylobacterium	Bacteria	TRUE
1678678	Burkholderia sp. HB1	Burkholderia	Bacteria	FALSE
217204	Achromobacter insolitus	Achromobacter	Bacteria	TRUE
991904	Polymorphum gilvum	Polymorphum	Bacteria	TRUE
456	Legionella jordanis	Legionella	Bacteria	TRUE
1776	Mycolicibacterium flavescens	Mycolicibacterium	Bacteria	TRUE
1810	Mycolicibacterium vaccae	Mycolicibacterium	Bacteria	TRUE
29429	Methylorubrum zatmanii	Methylorubrum	Bacteria	TRUE
418223	Methylobacterium phyllosphaerae	Methylobacterium	Bacteria	TRUE
488447	Burkholderia contaminans	Burkholderia	Bacteria	TRUE
84159	Magnetospirillum magneticum	Magnetospirillum	Bacteria	TRUE
451	Tatlockia micdadei	Tatlockia	Bacteria	TRUE
452	Legionella spiritensis	Legionella	Bacteria	TRUE
271865	[Ochrobactrum] quorumnocens	Brucella	Bacteria	FALSE
261302	Paraburkholderia phytofirmans	Paraburkholderia	Bacteria	TRUE
396	Rhizobium phaseoli	Rhizobium	Bacteria	TRUE
444444	Chelatococcus daeguensis	Chelatococcus	Bacteria	TRUE
488729	Burkholderia metallica	Burkholderia	Bacteria	TRUE
1416806	Bordetella genomosp. 8	Bordetella	Bacteria	TRUE
2268026	Runella sp. SP2	Runella	Bacteria	TRUE
80842	Herbaspirillum rubrisubalbicans	Herbaspirillum	Bacteria	TRUE
1387353	Paludisphaera borealis	Paludisphaera	Bacteria	TRUE
1402135	Sulfitobacter pseudonitzschiae	Sulfitobacter	Bacteria	TRUE
995	Solitalea canadensis	Solitalea	Bacteria	TRUE
37919	Rhodococcus opacus	Rhodococcus	Bacteria	TRUE
40754	Thioploca ingrica	Thioploca	Bacteria	FALSE
56458	Xanthomonas sacchari	Xanthomonas	Bacteria	TRUE
649841	Sulfuricella denitrificans	Sulfuricella	Bacteria	TRUE
381	Mesorhizobium loti	Mesorhizobium	Bacteria	TRUE
46429	Sphingobium chlorophenolicum	Sphingobium	Bacteria	TRUE
188932	Pedobacter cryoconitis	Pedobacter	Bacteria	TRUE
341045	Herbaspirillum hiltneri	Herbaspirillum	Bacteria	TRUE
484429	Sphingobium sp. YBL2	Sphingobium	Bacteria	TRUE
1609966	Actibacterium sp. EMB200-NS6	Actibacterium	Bacteria	TRUE
1972068	Sulfurivermis fontis	Sulfurivermis	Bacteria	TRUE
2010829	Aerosticca soli	Aerosticca	Bacteria	TRUE
2499144	Devosia sp. 1566	Devosia	Bacteria	TRUE
1229	Nitrosococcus oceani	Nitrosococcus	Bacteria	TRUE
28087	Legionella sainthelensi	Legionella	Bacteria	TRUE
71433	Mesorhizobium amorphae	Mesorhizobium	Bacteria	TRUE
94254	Dyadobacter fermentans	Dyadobacter	Bacteria	TRUE
198107	Azoarcus sp. CIB	Azoarcus	Bacteria	TRUE
389348	Candidatus Protochlamydia naegleriophila	Candidatus Protochlamydia	Bacteria	TRUE
430522	Pedobacter steynii	Pedobacter	Bacteria	TRUE
476157	Altererythrobacter ishigakiensis	Altererythrobacter	Bacteria	TRUE
930806	Halioglobus pacificus	Halioglobus	Bacteria	TRUE
1033854	Thioalkalivibrio sulfidiphilus	Thioalkalivibrio	Bacteria	TRUE
1234841	Mucilaginibacter xinganensis	Mucilaginibacter	Bacteria	TRUE
1578165	Mycobacteroides saopaulense	Mycobacteroides	Bacteria	TRUE
1639348	Magnetospirillum sp. ME-1	Magnetospirillum	Bacteria	TRUE
521	Bordetella avium	Bordetella	Bacteria	TRUE
984	Pedobacter heparinus	Pedobacter	Bacteria	TRUE
37326	Nocardia brasiliensis	Nocardia	Bacteria	TRUE
45067	Legionella lansingensis	Legionella	Bacteria	TRUE
85643	Thauera sp. MZ1T	Thauera	Bacteria	TRUE
152480	Burkholderia ambifaria	Burkholderia	Bacteria	TRUE
323415	Dokdonella koreensis	Dokdonella	Bacteria	TRUE
536018	Mesorhizobium australicum	Mesorhizobium	Bacteria	TRUE
1492737	Flavobacterium gilvum	Flavobacterium	Bacteria	TRUE
1821621	Marinobacterium aestuarii	Marinobacterium	Bacteria	TRUE
2211108	Sterolibacteriaceae bacterium J5B	Genus is missing	Bacteria	FALSE
33	Myxococcus fulvus	Myxococcus	Bacteria	TRUE
48	Archangium gephyra	Archangium	Bacteria	TRUE
106	Runella slithyformis	Runella	Bacteria	TRUE
777	Coxiella burnetii	Coxiella	Bacteria	TRUE
1788	Mycolicibacter terrae	Mycolicibacter	Bacteria	TRUE
41977	Azoarcus communis	Azoarcus	Bacteria	TRUE
49319	Rubrobacter xylanophilus	Rubrobacter	Bacteria	TRUE
76947	Sphingobium herbicidovorans	Sphingobium	Bacteria	TRUE
252514	Microbulbifer thermotolerans	Microbulbifer	Bacteria	TRUE
278153	Mesorhizobium sp. WSM1497	Mesorhizobium	Bacteria	TRUE
316277	Syntrophus aciditrophicus	Syntrophus	Bacteria	TRUE
351052	Alkalilimnicola ehrlichii	Alkalilimnicola	Bacteria	TRUE
398743	Zunongwangia profunda	Zunongwangia	Bacteria	TRUE
455432	Nocardia terpenica	Nocardia	Bacteria	TRUE
754477	Methylophaga frappieri	Methylophaga	Bacteria	TRUE
875328	Mycolicibacter sinensis	Mycolicibacter	Bacteria	TRUE
1108595	Chromobacterium vaccinii	Chromobacterium	Bacteria	TRUE
1124597	Magnetococcus marinus	Magnetococcus	Bacteria	TRUE
1297742	Myxococcus hansupus	Myxococcus	Bacteria	TRUE
1300914	Mucilaginibacter sp. PAMC 26640	Mucilaginibacter	Bacteria	FALSE
1335757	Spiribacter curvatus	Spiribacter	Bacteria	TRUE
1416614	Gloeobacter kilaueensis	Gloeobacter	Bacteria	TRUE
1686310	Bartonella apis	Bartonella	Bacteria	TRUE
1727164	Pedobacter sp. PACM 27299	Pedobacter	Bacteria	TRUE
1804984	Paraburkholderia phytofirmans	Paraburkholderia	Bacteria	TRUE
1834205	Burkholderiales bacterium YL45	Genus is missing	Bacteria	FALSE
1921087	Mariprofundus ferrinatatus	Mariprofundus	Bacteria	TRUE
1940762	Nostocales cyanobacterium HT-58-2	Genus is missing	Bacteria	FALSE
2183547	Aquirufa nivalisilvae	Aquirufa	Bacteria	TRUE
897	Desulfococcus multivorans	Desulfococcus	Bacteria	TRUE
916	Nitrosomonas eutropha	Nitrosomonas	Bacteria	TRUE
1010	Sphingobacterium mizutaii	Sphingobacterium	Bacteria	TRUE
1053	Halorhodospira halophila	Halorhodospira	Bacteria	TRUE
1824	Nocardia asteroides	Nocardia	Bacteria	TRUE
2057	Sphaerobacter thermophilus	Sphaerobacter	Bacteria	TRUE
39765	Hydrogenovibrio crunogenus	Hydrogenovibrio	Bacteria	TRUE
66969	Legionella waltersii	Legionella	Bacteria	TRUE
93219	Pandoraea norimbergensis	Pandoraea	Bacteria	TRUE
160808	Acidithiobacillus ferrivorans	Acidithiobacillus	Bacteria	TRUE
185300	Paludibacter propionicigenes	Paludibacter	Bacteria	TRUE
265606	Rhodopirellula baltica	Rhodopirellula	Bacteria	TRUE
311180	Salipiger pacificus	Salipiger	Bacteria	TRUE
311230	Paraburkholderia terrae	Paraburkholderia	Bacteria	TRUE
332411	Aquitalea magnusonii	Aquitalea	Bacteria	TRUE
576610	Polynucleobacter necessarius	Polynucleobacter	Bacteria	TRUE
948107	Paraburkholderia sprentiae	Paraburkholderia	Bacteria	TRUE
1077935	Paracoccus zhejiangensis	Paracoccus	Bacteria	TRUE
1248727	endosymbiont of unidentified scaly snail isolate Monju	Genus is missing	Bacteria	TRUE
1379270	Gemmatimonas phototrophica	Gemmatimonas	Bacteria	TRUE
1411117	Thermomonospora amylolytica	Thermomonospora	Bacteria	TRUE
1442136	Ectothiorhodospira sp. BSL-9	Ectothiorhodospira	Bacteria	TRUE
1564506	Rhodovulum sp. P5	Rhodovulum	Bacteria	TRUE
1620215	Sulfuricaulis limicola	Sulfuricaulis	Bacteria	TRUE
1628392	Hahella sp. KA22	Hahella	Bacteria	TRUE
1630141	Candidatus Nitrosoglobus terrae	Candidatus Nitrosoglobus	Bacteria	TRUE
1705310	Burkholderia sp. IDO3	Burkholderia	Bacteria	TRUE
1761016	Paraburkholderia caffeinilytica	Paraburkholderia	Bacteria	TRUE
1826607	Silicimonas algicola	Silicimonas	Bacteria	TRUE
1906741	Jeongeupia sp. USM3	Jeongeupia	Bacteria	TRUE
2057025	Spirosoma pollinicola	Spirosoma	Bacteria	TRUE
2483033	Parasedimentitalea marina	Parasedimentitalea	Bacteria	TRUE
120	Planctopirus limnophila	Planctopirus	Bacteria	TRUE
288	Pseudoalteromonas atlantica	Pseudoalteromonas	Bacteria	TRUE
703	Plesiomonas shigelloides	Plesiomonas	Bacteria	TRUE
920	Acidithiobacillus ferrooxidans	Acidithiobacillus	Bacteria	TRUE
29543	Pelobacter propionicus	Pelobacter	Bacteria	TRUE
37928	Arthrobacter crystallopoietes	Arthrobacter	Bacteria	TRUE
41899	Burkholderia plantarii	Burkholderia	Bacteria	TRUE
42443	Roseobacter litoralis	Roseobacter	Bacteria	TRUE
44574	Nitrosomonas communis	Nitrosomonas	Bacteria	TRUE
53437	Nocardiopsis alba	Nocardiopsis	Bacteria	TRUE
54005	Peptoniphilus harei	Peptoniphilus	Bacteria	TRUE
59405	Thauera aromatica	Thauera	Bacteria	TRUE
73141	Thiocystis violascens	Thiocystis	Bacteria	TRUE
80679	Thioflavicoccus mobilis	Thioflavicoccus	Bacteria	TRUE
83552	Parachlamydia acanthamoebae	Parachlamydia	Bacteria	TRUE
84292	Microbacterium chocolatum	Microbacterium	Bacteria	TRUE
167964	Anaerolinea thermophila	Anaerolinea	Bacteria	TRUE
187304	Roseibium aggregatum	Roseibium	Bacteria	TRUE
232259	Belliella baltica	Belliella	Bacteria	TRUE
241368	Desulfovibrio ferrophilus	Desulfovibrio	Bacteria	TRUE
260552	Microbulbifer agarilyticus	Microbulbifer	Bacteria	TRUE
404589	Anaeromyxobacter sp. Fw109-5	Anaeromyxobacter	Bacteria	TRUE
414996	Actinopolyspora erythraea	Actinopolyspora	Bacteria	TRUE
656178	Pandoraea vervacti	Pandoraea	Bacteria	TRUE
1016987	Novosphingobium sp. THN1	Novosphingobium	Bacteria	TRUE
1302308	Rhodococcus sp. P1Y	Rhodococcus	Bacteria	TRUE
1470434	Zhongshania aliphaticivorans	Zhongshania	Bacteria	TRUE
1503055	Burkholderia territorii	Burkholderia	Bacteria	TRUE
1616117	Streptomyces formicae	Streptomyces	Bacteria	TRUE
1622118	Lutibacter profundi	Lutibacter	Bacteria	TRUE
1703969	Rhizobium sp. N324	Rhizobium	Bacteria	TRUE
1725411	Streptomyces sp. CdTB01	Streptomyces	Bacteria	TRUE
1795043	Burkholderia sp. PAMC 26561	Burkholderia	Bacteria	TRUE
1909395	Nonomuraea sp. ATCC 55076	Nonomuraea	Bacteria	TRUE
1978339	Chromatiaceae bacterium 2141T.STBD.0c.01a	Genus is missing	Bacteria	FALSE
2072503	Actinoalloteichus sp. AHMU CJ021	Actinoalloteichus	Bacteria	FALSE
2420509	Gordonia insulae	Gordonia	Bacteria	TRUE
2507161	Tissierella sp. JN-28	Tissierella	Bacteria	TRUE
19	Syntrophotalea carbinolica	Syntrophotalea	Bacteria	TRUE
154	Spirochaeta thermophila	Spirochaeta	Bacteria	TRUE
519	Bordetella parapertussis	Bordetella	Bacteria	TRUE
582	Morganella morganii	Morganella	Bacteria	TRUE
644	Aeromonas hydrophila	Aeromonas	Bacteria	TRUE
880	Maridesulfovibrio salexigens	Maridesulfovibrio	Bacteria	TRUE
999	Bernardetia litoralis	Bernardetia	Bacteria	TRUE
1006	Marivirga tractuosa	Marivirga	Bacteria	TRUE
1049	Allochromatium vinosum	Allochromatium	Bacteria	TRUE
1052	Halorhodospira halochloris	Halorhodospira	Bacteria	TRUE
1219	Prochlorococcus marinus	Prochlorococcus	Bacteria	TRUE
1231	Nitrosospira multiformis	Nitrosospira	Bacteria	TRUE
1766	Mycolicibacterium fortuitum	Mycolicibacterium	Bacteria	TRUE
1859	Frankia alni	Frankia	Bacteria	TRUE
1912	Streptomyces hygroscopicus	Streptomyces	Bacteria	TRUE
2041	Aeromicrobium erythreum	Aeromicrobium	Bacteria	TRUE
28229	Colwellia psychrerythraea	Colwellia	Bacteria	TRUE
31958	Amycolatopsis orientalis	Amycolatopsis	Bacteria	TRUE
37332	Nocardia seriolae	Nocardia	Bacteria	TRUE
47671	Lautropia mirabilis	Lautropia	Bacteria	TRUE
53946	Octadecabacter arcticus	Octadecabacter	Bacteria	TRUE
56730	Rhizobium gallicum	Rhizobium	Bacteria	TRUE
75385	Micropruina glycogenica	Micropruina	Bacteria	TRUE
82985	Pragia fontium	Pragia	Bacteria	TRUE
82987	Tatumella ptyseos	Tatumella	Bacteria	TRUE
84595	Gordonia polyisoprenivorans	Gordonia	Bacteria	TRUE
141451	Oleiphilus messinensis	Oleiphilus	Bacteria	TRUE
186931	Thioalkalivibrio nitratireducens	Thioalkalivibrio	Bacteria	TRUE
196914	Actinoplanes friuliensis	Actinoplanes	Bacteria	TRUE
198252	Candidatus Pelagibacter ubique	Candidatus Pelagibacter	Bacteria	TRUE
215813	Dinoroseobacter shibae	Dinoroseobacter	Bacteria	TRUE
241425	Crinalium epipsammum	Crinalium	Bacteria	TRUE
266748	Kaistella antarctica	Kaistella	Bacteria	TRUE
283811	Stackebrandtia nassauensis	Stackebrandtia	Bacteria	TRUE
326544	Paraglaciecola psychrophila	Paraglaciecola	Bacteria	TRUE
334852	Methylobacterium oryzae	Methylobacterium	Bacteria	TRUE
379347	Tritonibacter mobilis	Tritonibacter	Bacteria	TRUE
564064	Spirosoma rigui	Spirosoma	Bacteria	TRUE
643674	Paenalcaligenes hominis	Paenalcaligenes	Bacteria	TRUE
645517	Paraurantiacibacter namhicola	Paraurantiacibacter	Bacteria	TRUE
716816	Oceanicoccus sagamiensis	Oceanicoccus	Bacteria	TRUE
980427	Deinococcus wulumuqiensis	Deinococcus	Bacteria	TRUE
1002672	Candidatus Pelagibacter sp. IMCC9063	Candidatus Pelagibacter	Bacteria	TRUE
1055487	Methylotenera versatilis	Methylotenera	Bacteria	TRUE
1072463	Microbacterium lemovicicum	Microbacterium	Bacteria	TRUE
1126833	Paenibacillus beijingensis	Paenibacillus	Bacteria	TRUE
1178516	Spirosoma montaniterrae	Spirosoma	Bacteria	TRUE
1191459	Flammeovirga sp. MY04	Flammeovirga	Bacteria	TRUE
1232575	Acidithiobacillus ferridurans	Acidithiobacillus	Bacteria	TRUE
1236179	Janthinobacterium sp. B9-8	Janthinobacterium	Bacteria	TRUE
1249553	Bacterioplanes sanyensis	Bacterioplanes	Bacteria	TRUE
1250539	Salipiger abyssi	Salipiger	Bacteria	TRUE
1281578	Acidiferrobacter sp. SPIII_3	Acidiferrobacter	Bacteria	TRUE
1336806	Reinekea forsetii	Reinekea	Bacteria	TRUE
1340425	Geobacter anodireducens	Geobacter	Bacteria	TRUE
1389192	Cupriavidus sp. USMAHM13	Cupriavidus	Bacteria	TRUE
1411902	Pacificitalea manganoxidans	Pacificitalea	Bacteria	TRUE
1420916	Marinobacter similis	Marinobacter	Bacteria	FALSE
1484116	Hymenobacter sp. PAMC 26554	Hymenobacter	Bacteria	TRUE
1608957	Euzebya pacifica	Euzebya	Bacteria	TRUE
1636606	Aeromonas sp. ASNIH1	Aeromonas	Bacteria	TRUE
1804624	Nocardioides baekrokdamisoli	Nocardioides	Bacteria	TRUE
1804986	Amycolatopsis albispora	Amycolatopsis	Bacteria	TRUE
1867846	Legionella clemsonensis	Legionella	Bacteria	TRUE
1898684	Pseudomonas sp. LPH1	Pseudomonas	Bacteria	TRUE
[truncated: 4,784 more rows]
