# Supplementary material for: Analysis of the milk kefir pan-metagenome reveals four community types, core species, and associated metabolic pathways
Source: iScience. 2023 Sep 21;26(10):108004. doi: 10.1016/j.isci.2023.108004 (PMC10568436; doi:10.1016/j.isci.2023.108004)
Supplement: Table S3. Species level compositional profile of all 256 kefir metagenomes, as determined using Kraken2, related to Figure 1 [file mmc4.xlsx]

## Sheet: Supplementary table 3S
Table S3. Species level compositonal profile of all 256 kefir metagenomes, as determined using Kraken2, Related to Figure 1.
Species	A10	A11	A12	A6	A7	A8	A9	B10	B11	B12	B1	B2	B3	B4	B5	B6	B7	B8	B9	C10	C11	C12	C1	C2	C3	C4	C5	C6	C7	C8	C9	D10	D11	D12	D1	D2	D3	D4	D5	D6	D7	D8	D9	E10	E11	E12	E1	E2	E3
Acinetobacter sp. TTH0-4	0	0	0	0	0	0	0	0	0	0	0	0	0	0	0	0	0	0	0	0	0	0	0	0	0	0	0	0	0	0	0	0	0	0	0	0	0	0	0	0	0	0	0	0	0	0	0	0.006	0
Lactiplantibacillus plantarum	0.556	0.502	0.62	1.132	0.984	0.826	0.854	0.527	0.451	0.809	0.733	0.503	0.489	0.482	0.668	0.379	0.594	0.596	0.787	0.556	0.494	0.599	0.984	0.474	0.173	0.223	0.207	0.666	0.946	0.902	1.406	0.459	0.396	0.472	0.643	0.748	0.568	0.614	0.754	1.928	1.073	1.735	0.774	0.204	0.375	0.37	0.507	0.59	0.522
Leuconostoc mesenteroides	1.617	0.714	1.349	4.925	2.706	5.617	4.157	1.643	0.702	2.245	0.85	0.068	0.051	0.099	0.08	2.029	1.535	5.359	1.941	0.336	0.069	0.698	1.589	0.052	0.042	0.048	0.142	1.207	0.369	0.879	0.616	0.024	0.021	0.055	0.165	0.118	0.075	0.221	0.117	0.028	0.084	0.05	0.154	0.313	0.473	0.653	0.04	0.062	0.212
Acinetobacter sp. MYb10	0	0	0	0	0	0.002	0	0	0	0	0	0.005	0.001	0.001	0	0	0	0	0	0	0	0	0	0	0	0	0.001	0	0	0	0	0	0	0	0	0	0	0	0	0.013	0.041	0.025	0.026	0.088	0.006	0.005	0	2.304	0.064
Streptococcus thermophilus	0.405	0.388	0.312	0.321	0.442	0.382	0.386	0.421	0.341	0.368	0.22	0.125	0.214	0.241	0.272	0.239	0.324	0.184	0.284	0.416	0.4	0.387	0.294	0.341	0.417	0.38	0.389	0.389	0.273	0.314	0.254	0.394	0.399	0.409	0.308	0.184	0.385	0.302	0.244	0.005	0.053	0.021	0.059	0.14	0.367	0.304	0.424	0.066	0.342
Enterococcus faecalis	0.416	0.394	0.282	0.362	0.665	0.487	0.48	0.474	0.214	0.2	0.182	0.254	0.36	0.214	0.252	0.175	0.207	0.124	0.192	0.441	0.574	0.272	0.198	0.299	0.084	0.167	0.127	0.681	0.195	0.314	0.275	0.628	0.581	0.289	0.255	0.192	0.355	0.206	0.155	0.021	0.07	0.062	0.048	0.198	0.558	0.251	0.284	0.103	0.631
Enterococcus durans	0.172	0.241	0.1	0.129	0.19	0.147	0.137	0.256	0.095	0.205	0.073	0.373	0.306	0.389	0.322	0.586	0.296	0.293	0.128	0.172	0.148	0.153	0.094	0.789	0.132	0.262	0.166	0.122	0.067	0.072	0.055	0.221	0.279	0.166	0.087	0.208	0.215	0.169	0.163	0.101	0.066	0.181	0.154	0.04	0.128	0.066	0.116	0.03	0.232
Bacillus licheniformis	0.623	0.545	0.525	0.52	0.704	0.69	0.704	0.682	0.665	0.611	0.425	0.039	0.204	0.133	0.28	0.13	0.53	0.243	0.523	0.678	0.722	0.653	0.448	0.152	0.053	0.065	0.046	0.664	0.486	0.537	0.45	0.72	0.637	0.686	0.516	0.303	0.623	0.52	0.454	0	0.048	0.014	0.031	0.251	0.644	0.518	0.731	0.059	0.499
Acinetobacter lwoffii	0.001	0.002	0.001	0.001	0.001	0.001	0.001	0	0	0	0	0	0	0	0	0	0	0	0	0	0	0	0	0	0	0	0	0	0	0	0	0	0	0	0	0	0	0	0	0	0.001	0	0.001	0.002	0	0	0	0.023	0.001
Thermus thermophilus	0.008	0	0.004	0.017	0.004	0.006	0.001	0.003	0.002	0.004	0.001	0.021	0.017	0.007	0.009	0.015	0.021	0.004	0.003	0.015	0.002	0.004	0.001	0.027	0.001	0.005	0.001	0.002	0.002	0.005	0.001	0.008	0.002	0.008	0.004	0.028	0.002	0.006	0.003	0.019	0.008	0.004	0.003	0.011	0.002	0.003	0.004	0.053	0.004
Lactobacillus gallinarum	0.099	0.087	0.236	0.807	0.321	0.066	0.105	0.063	0.118	0.38	0.507	0.183	0.055	0.137	0.177	0.111	0.271	0.255	0.325	0.09	0.08	0.163	0.59	0.064	0.017	0.038	0.031	0.246	1.019	0.72	1.247	0.002	0	0.005	0.31	0.397	0.102	0.233	0.427	1.143	0.808	1.864	0.739	0.03	0.007	0.009	0.002	0.081	0.01
Obesumbacterium proteus	0.001	0	0	0	0	0	0	0	0	0	0	0	0	0	0	0	0	0	0	0	0	0	0	0	0	0	0	0.002	0.001	0.001	0	0.002	0	0.001	0	0	0	0	0	0.056	0.93	0.552	0.426	0.528	0.096	0.236	0	0.999	0.716
Acinetobacter guillouiae	0	0	0	0	0	0.001	0	0	0	0	0	0.01	0.003	0.001	0.001	0	0	0	0	0	0	0	0	0	0	0	0	0	0	0	0	0	0	0	0	0	0	0	0	0.012	0.041	0.024	0.031	0.033	0.007	0.004	0	5.821	0.142
Enterococcus lactis	0.325	0.335	0.307	0.274	0.385	0.434	0.421	0.218	0.183	0.17	0.206	0.244	0.28	0.345	0.302	0.134	0.301	0.11	0.298	0.221	0.237	0.163	0.185	0.34	0.237	0.316	0.355	0.243	0.171	0.17	0.159	0.264	0.275	0.236	0.187	0.128	0.239	0.166	0.142	0.084	0.079	0.135	0.074	0.099	0.231	0.169	0.227	0.043	0.304
Pseudomonas aeruginosa	0.259	0.181	0.231	0.214	0.266	0.284	0.294	0.293	0.32	0.3	0.165	0.78	0.278	0.188	0.13	0.051	0.201	0.215	0.178	0.347	0.346	0.308	0.233	0.06	0.022	0.025	0.019	0.334	0.222	0.3	0.198	0.418	0.325	0.371	0.499	0.263	0.283	0.274	0.2	0.008	0.093	0.11	0.211	1.446	0.683	1.463	0.343	0.21	0.243
Raoultella terrigena	0	0	0	0	0	0	0	0	0	0	0	0	0	0	0	0	0	0	0	0	0	0	0	0	0	0	0	0	0	0	0	0	0	0	0	0	0	0	0	0	0	0	0	0	0	0	0	0	0
Bacteriophage sp.	1.177	0.997	0.982	0.736	0.93	0.977	0.983	0.923	1.062	0.783	0.871	0.209	0.517	0.392	0.584	0.527	1.244	0.624	1.194	0.928	1.015	0.853	0.712	0.373	0.138	0.148	0.116	0.937	0.737	0.752	0.573	1.091	1.101	1.063	0.829	0.636	1.014	0.919	0.874	0	0.182	0.058	0.253	0.404	0.953	0.758	1.109	0.135	0.797
Acetobacter pasteurianus	0.009	0.01	0.253	0.017	0.01	0.032	0.02	0.004	0.012	0.065	0.18	0.002	0.001	0.012	0.032	0.067	0.037	0.203	0.217	0.015	0.001	0.15	0.041	0.015	0.013	0.048	0.036	0.009	0.023	0.165	0.131	0.029	0.006	0.352	0.304	0.098	0.007	0.255	0.176	0.023	0.004	0.066	0.037	0	0	0	0.064	0	0
Lactococcus raffinolactis	0.563	0.509	0.617	0.203	0.303	0.339	0.324	0.214	0.364	0.278	0.406	0.139	0.178	0.202	0.195	0.278	0.826	0.327	0.795	0.214	0.268	0.201	0.191	0.457	1.231	1.87	3.683	0.156	0.124	0.121	0.09	0.287	0.382	0.364	0.199	0.287	0.26	0.198	0.202	0.001	0.052	0.051	0.143	0.551	0.382	9.347	0.396	0.034	0.222
Lentilactobacillus kefiri	0.032	0.024	0.013	0.423	0.03	0.16	0.229	0.041	0.12	0.142	0.018	1.001	0.631	0.69	0.884	0.089	0.111	1.319	0.025	0.626	0.175	0.548	0.522	3.32	0.642	1.137	0.95	0.232	0.707	0.538	0.633	0.629	0.157	0.599	0.463	3.584	0.866	1.035	1.628	5.408	3.322	1.915	0.618	0.284	0.112	0.229	0.797	3.266	0.432
Acinetobacter johnsonii	0	0	0	0	0	0.002	0	0	0	0	0	0	0	0	0	0.001	0	0	0	0	0	0	0	0	0	0	0	0	0	0	0	0	0	0	0	0	0	0	0	0	0.001	0	0.001	0.001	0	0	0	0.076	0.002
Naumovozyma dairenensis	0.005	0.011	0.003	0.091	0.048	0.044	0.066	0.006	0.029	0.018	0.015	0.006	0.003	0.001	0.006	0	0.001	0	0	0.064	0.033	0.013	0.105	0.06	0.02	0.021	0.023	0.004	0.052	0.004	0.015	0.002	0.001	0.002	0.027	0.007	0.011	0.002	0.014	0.099	0.065	0.016	0.031	0.102	0.026	0.053	0.014	0.083	0.005
Leuconostoc citreum	0.032	0.017	0.034	0.083	0.046	0.082	0.069	0.046	0.02	0.044	0.021	0.016	0.014	0.019	0.02	0.06	0.033	0.103	0.043	0.017	0.011	0.019	0.032	0.014	0.01	0.013	0.016	0.041	0.016	0.023	0.015	0.01	0.012	0.02	0.011	0.006	0.01	0.014	0.009	0.001	0.003	0.002	0.005	0.008	0.017	0.018	0.011	0.004	0.015
Lactococcus chungangensis	0.051	0.04	0.042	0.035	0.052	0.057	0.058	0.039	0.055	0.039	0.034	0.015	0.027	0.025	0.032	0.015	0.053	0.026	0.044	0.042	0.049	0.04	0.034	0.012	0.009	0.013	0.02	0.04	0.028	0.036	0.028	0.049	0.043	0.05	0.04	0.065	0.043	0.043	0.035	0	0.004	0.001	0.003	0.02	0.043	0.076	0.049	0.008	0.034
Lentilactobacillus parakefiri	0.081	0.089	0.047	0.463	0.085	0.176	0.253	0.05	0.102	0.167	0.06	1.004	0.447	0.486	0.694	0.037	0.084	0.2	0.062	0.447	0.211	0.386	0.601	2.69	0.41	0.874	0.479	0.174	0.334	0.304	0.464	0.276	0.081	0.262	0.421	1.873	0.395	0.485	0.836	3.789	1.65	1.189	0.415	0.148	0.072	0.106	0.383	1.44	0.268
Saccharomyces eubayanus	0.001	0.003	0.001	0.024	0.011	0.01	0.016	0.001	0.006	0.003	0.002	0.001	0.001	0	0.001	0.02	0.078	0.032	0.12	0.016	0.008	0.003	0.025	0.014	0.004	0.006	0.006	0	0.012	0.001	0.003	0.001	0.001	0.001	0.004	0.001	0.002	0	0.002	0.021	0.016	0.003	0.007	0.026	0.005	0.01	0.028	0.014	0.001
Thermus parvatiensis	0.002	0	0.001	0.004	0.001	0.002	0	0	0.001	0.001	0	0.006	0.005	0.002	0.002	0.005	0.006	0.001	0.001	0.005	0.001	0.002	0	0.007	0	0.001	0.001	0	0	0.001	0.001	0.003	0.001	0.002	0.001	0.009	0.001	0.001	0.001	0.006	0.002	0.002	0.001	0.003	0	0.001	0.001	0.019	0.001
Propionibacterium freudenreichii	0	0	0	0	0	0	0	0	0	0	0	0	0	0	0	0	0	0	0	0	0	0	0	0.001	0	0	0	0	0	0	0	0	0	0	0	0	0	0	0	0.001	0	0	0	0	0	0	0	0	0
Kluyveromyces marxianus	0.001	0.001	0.001	0.065	0.009	0.005	0.016	0	0.002	0.002	0.001	0	0.001	0	0	0.004	0.008	0.001	0.003	0.005	0.003	0.001	0.008	0.284	0.089	0.038	0.068	0	0.005	0	0.001	0.002	0	0.001	0.002	0	0.001	0	0.001	0.01	0.007	0.001	0.003	0.04	0.004	0.008	0.001	0.019	0.001
Saccharomyces cerevisiae	0.004	0.002	0.001	0.009	0.007	0.005	0.01	0.001	0.004	0.003	0.002	0	0	0	0.001	0.108	0.418	0.177	0.65	0.007	0.003	0.002	0.013	0.007	0.003	0.002	0.003	0	0.008	0.001	0.002	0.001	0.006	0.004	0.003	0.001	0.001	0	0.002	0.015	0.011	0.002	0.005	0.009	0.003	0.006	0.158	0.012	0
Acetobacter orientalis	0.007	0.005	0.265	0.088	0.053	0.195	0.083	0.002	0.006	0.051	0.198	0	0.001	0.009	0.041	0.034	0.039	0.227	0.236	0.021	0.003	0.184	0.041	0.008	0.005	0.02	0.02	0.002	0.025	0.198	0.134	0.062	0.012	0.682	0.337	0.574	0.035	0.838	0.842	0.37	0.033	0.19	0.06	0	0	0	0.136	0.001	0
Acinetobacter baumannii	0.014	0.012	0.013	0.008	0.008	0.013	0.011	0.014	0.017	0.012	0.01	0.005	0.007	0.006	0.006	0.001	0.009	0.007	0.012	0.013	0.016	0.014	0.01	0.004	0.002	0.002	0.001	0.014	0.011	0.011	0.009	0.014	0.013	0.018	0.012	0.009	0.011	0.012	0.012	0.001	0.003	0.003	0.005	0.01	0.014	0.012	0.014	0.224	0.014
Pseudomonas lundensis	0.003	0	0	0.001	0.001	0	0	0	0	0	0	1.061	0.054	0.09	0.009	0	0.001	0	0	0	0	0	0	0.001	0.001	0	0	0	0	0	0	0.194	0.002	0.017	0	2.906	0.164	0.603	0.028	0.008	0.022	0.014	0.03	22.815	0.864	3.068	0	0.057	0.002
Acetobacter cibinongensis	0.097	0.085	5.257	0.009	0.028	0.194	0.124	0.003	0.045	0.677	3.961	0.005	0.006	0.196	0.871	0.189	0.672	4.064	4.393	0.389	0.021	3.631	0.722	0.003	0.002	0.008	0.009	0.014	0.466	3.659	2.563	0.025	0.005	0.261	6.273	0.267	0.015	4.726	3.039	0.014	0.011	0.368	0.438	0	0	0	0.083	0	0
Lactococcus lactis	77.017	79.795	69.08	51.806	69.175	72.362	71.452	77.697	76.124	66.463	67.453	49.632	77.931	76.879	77.28	83.348	71.778	61.732	65.469	73.607	74.948	70.372	53.262	66.315	86.622	76.263	78.047	72.199	53.577	55.847	43.271	77.294	78.973	77.611	57.017	45.552	73.791	64.24	55.472	0.324	31.975	17.156	49.23	28.151	67.946	53.815	79.628	13.723	74.32
Leuconostoc pseudomesenteroides	0.066	0.032	0.049	0.219	0.115	0.185	0.132	0.067	0.024	0.071	0.036	0.004	0.003	0.005	0.007	0.091	0.057	0.106	0.069	0.011	0.006	0.016	0.06	0.003	0.005	0.005	0.011	0.038	0.033	0.03	0.038	0.003	0.002	0.011	0.009	0.013	0.008	0.009	0.013	0.017	0.016	0.038	0.017	0.013	0.023	0.029	0.005	0.002	0.011
Pseudomonas helleri	0	0	0	0	0.001	0	0	0	0	0	0	32.821	7.687	8.129	2.645	0.001	0.001	0	0	0	0	0	0	0	0	0	0	0	0	0	0	0.576	0.007	0.059	0.001	0.176	0.009	0.02	0.001	1.252	6.425	9.524	14.354	29.659	10.507	15.513	0.002	17.825	1.549
Lactococcus petauri	0.406	0.278	0.362	0.389	0.445	0.393	0.421	0.175	0.06	0.208	0.291	0.029	0.052	0.054	0.072	0.526	0.117	0.468	0.087	0.116	0.068	0.199	0.045	0.014	0.012	0.012	0.014	0.067	0.058	0.06	0.042	0.058	0.054	0.063	0.055	0.087	0.127	0.134	0.086	0	0.007	0.001	0.006	0.029	0.055	0.062	0.069	0.01	0.065
Lactococcus garvieae	3.563	3.503	2.698	2.291	3.685	2.748	2.573	4.008	2.888	2.326	1.829	2.231	3.262	2.877	3.156	1.613	3.041	1.544	3.026	3.579	4.13	2.548	2.471	2.82	1.406	1.986	1.773	3.927	2.158	2.349	1.751	4.512	4.942	3.644	2.325	1.995	3.655	2.459	2.101	0.021	0.687	0.22	0.714	1.439	4.054	2.372	3.367	0.552	4.561
Lactobacillus kefiranofaciens	0.198	0.239	0.318	7.466	1.723	1.826	3.724	0.576	2.277	2.276	0.692	1.014	0.36	0.382	0.75	0.593	1.315	8.315	0.581	4.395	2.937	3.354	15.024	12.779	4.2	8.195	6.399	0.581	3.616	2.369	3.643	0.476	0.103	0.714	8.127	21.558	5.103	4.818	12.813	57.597	31.33	16.96	10.449	4.504	0.866	1.939	0.789	45.054	4.194
Bacillus mycoides	0.004	0.003	0.003	0.003	0.003	0.004	0.003	0.003	0.006	0.003	0.002	0.001	0.002	0.001	0.002	0.001	0.003	0.002	0.003	0.003	0.003	0.003	0.003	0.001	0.001	0.001	0.001	0.003	0.004	0.002	0.001	0.006	0.004	0.005	0.004	0.001	0.004	0.003	0.002	0	0	0	0	0.055	0.005	0.012	0.003	0.014	0.004
Lactobacillus helveticus	2.313	2.025	5.24	17.99	6.825	1.363	2.203	1.352	2.512	8.82	11.575	4.16	1.295	2.945	4.02	2.608	5.924	5.272	7.426	2.143	2.021	4.047	12.249	0.707	0.253	0.474	0.389	6.041	24.648	18.045	30.934	0.08	0.044	0.091	7.173	7.933	2.274	5.198	9.292	22.953	16.792	41.793	16.348	0.265	0.105	0.151	0.102	1.904	0.259
Acetobacter tropicalis	0.019	0.013	0.852	0.008	0.005	0.033	0.019	0.003	0.014	0.123	0.63	0.001	0	0.021	0.079	0.042	0.08	0.5	0.551	0.034	0.003	0.385	0.111	0.01	0.009	0.124	0.063	0.006	0.06	0.428	0.396	0.022	0.005	0.22	0.89	0.051	0.003	0.56	0.433	0.008	0.003	0.054	0.075	0	0	0	0.046	0	0
Limosilactobacillus reuteri	0.441	0.749	0.136	0.419	0.785	0.234	0.213	1.179	0.157	0.252	0.1	0.181	0.46	0.11	0.227	0.145	0.098	0.059	0.061	0.998	1.633	0.304	0.252	0.103	0.024	0.063	0.043	1.294	0.146	0.336	0.245	1.792	1.934	0.4	0.246	0.621	0.808	0.265	0.207	0.03	0.114	0.036	0.034	0.525	1.685	0.281	0.316	0.117	1.757
Pseudomonas azotoformans	0	0	0	0	0	0	0	0	0	0	0	0.021	0.004	0.006	0.001	0	0	0	0	0	0	0	0	0	0	0	0	0	0	0	0	0	0	0	0	0.001	0	0	0	0.001	0.003	0.01	0.013	0.021	0.005	0.014	0	0.009	0.001
Acetobacter fabarum	0.231	0.086	0.809	0.39	0.149	0.606	0.351	0.556	1.221	3.663	0.744	0.009	0.002	0.014	0.014	1.57	0.626	1.315	1.309	0.243	0.196	0.66	0.762	2.066	1.197	3.909	3.504	0.902	1.088	1.927	2.233	0.009	0.002	0.087	3.077	1.482	0.09	1.693	1.278	0.669	0.133	1.76	0.764	0.002	0	0.001	0.02	0.006	0.001
[truncated: 206 more columns]
