# Supplementary material for: Analysis of the milk kefir pan-metagenome reveals four community types, core species, and associated metabolic pathways
Source: iScience. 2023 Sep 21;26(10):108004. doi: 10.1016/j.isci.2023.108004 (PMC10568436; doi:10.1016/j.isci.2023.108004)
Supplement: Table S4. The taxonomy of the 613 high-quality prokaryotic MAGs, as determined using GTDB-TK, related to Figure 3 — Details include bin name, species and genus assignment, % completeness, contamination and strain heterogeneity, FastANI values with the closest known reference genome and novelty. Novelty assesses if the MAGs group into a known species level bin or into a novel species level bin. [file mmc5.xlsx]

## Sheet: Supplementary table 3S
Table S4. The taxonomy of the 613 high-quality prokaryotic MAGs, as determined using GTDB-TK, Related to Figure 3. Details include bin name, species and genus assignment, % completeness, contamination and strain heterogeneity, FastANI values with the closest known reference genome and novelty. Novelty assesses if the MAGs group into a known species level bin or into a novel species level bin.
Assembly id	Species	Genus	Completeness	Contamination	Strain heterogeneity	Fastani	Novelty
A10_S10_bin.1	Lactococcus lactis	Lactococcus	99.53	1.72	37.5	97.37	topological placement and ANI have congruent species assignments
A11_S11_bin.1	Lactococcus lactis	Lactococcus	91.46	1.05	60	98.07	topological placement and ANI have congruent species assignments
A11_S11_bin.2	Lactococcus lactis	Lactococcus	97.59	1.6	83.33	97.36	topological placement and ANI have congruent species assignments
A12_S12_bin.1	Putative novel species	Acetobacter	100	0.56	0	N/A	Putative novel species
A12_S12_bin.4	Lactococcus lactis	Lactococcus	95.26	1.45	60	97.44	topological placement and ANI have congruent species assignments
A6_S6_bin.2	Lactococcus lactis	Lactococcus	97.54	0.94	33.33	97.49	topological placement and ANI have congruent species assignments
A6_S6_bin.4	Lactobacillus helveticus	Lactobacillus	95.34	0.69	0	97.56	topological placement and ANI have congruent species assignments
A7_S7_bin.4	Lactococcus lactis	Lactococcus	97.61	3.02	75	97.57	topological placement and ANI have congruent species assignments
A8_S8_bin.2	Leuconostoc mesenteroides	Leuconostoc	97.88	0.53	100	98.41	topological placement and ANI have congruent species assignments
A9_S9_bin.1	Leuconostoc mesenteroides	Leuconostoc	91.34	0	0	98.61	topological placement and ANI have congruent species assignments
B1_S13_bin.2	Lactococcus lactis	Lactococcus	99.02	0.94	33.33	97.65	topological placement and ANI have congruent species assignments
B1_S13_bin.3	Lactobacillus helveticus	Lactobacillus	95.05	0	0	97.78	topological placement and ANI have congruent species assignments
B1_S13_bin.4	Putative novel species	Acetobacter	96.43	0	0	N/A	Putative novel species
B10_S22_bin.2	Lactococcus lactis	Lactococcus	100	0.75	0	97.46	topological placement and ANI have congruent species assignments
B11_S23_bin.1	Lactococcus lactis	Lactococcus	100	0.75	0	97.45	topological placement and ANI have congruent species assignments
B12_S24_bin.2	Lactobacillus helveticus	Lactobacillus	94.81	0.12	0	97.75	topological placement and ANI have congruent species assignments
B12_S24_bin.4	Lactococcus lactis	Lactococcus	97.74	0.75	0	97.34	topological placement and ANI have congruent species assignments
B2_S14_bin.1	Pseudomonas helleri	Pseudomonas	99.87	0.36	0	97.33	topological placement and ANI have congruent species assignments
B2_S14_bin.2	Lactococcus lactis	Lactococcus	99.24	0.19	100	98.43	topological placement and ANI have congruent species assignments
B3_S15_bin.1	Pseudomonas helleri	Pseudomonas	92.21	1.14	10	97.43	topological placement and ANI have congruent species assignments
B4_S16_bin.1	Lactococcus lactis	Lactococcus	97.34	1.4	20	98.16	topological placement and ANI have congruent species assignments
B4_S16_bin.2	Lactobacillus helveticus	Lactobacillus	94.83	2.51	0	97.39	topological placement and ANI have congruent species assignments
B6_S18_bin.1	Lactococcus lactis	Lactococcus	93.94	0.19	0	98.19	topological placement and ANI have congruent species assignments
B6_S18_bin.2	Lactococcus lactis	Lactococcus	93.97	0.94	33.33	97.64	topological placement and ANI have congruent species assignments
B7_S19_bin.2	Lactococcus lactis	Lactococcus	99.62	0.57	0	97.37	topological placement and ANI have congruent species assignments
B8_S20_bin.1	Leuconostoc mesenteroides	Leuconostoc	96.21	0	0	99.21	topological placement and ANI have congruent species assignments
B8_S20_bin.2	Putative novel species	Acetobacter	98.38	0.26	0	N/A	Putative novel species
B9_S21_bin.1	Putative novel species	Acetobacter	99.98	0.5	0	N/A	Putative novel species
B9_S21_bin.4	Lactococcus lactis	Lactococcus	100	0.94	33.33	97.39	topological placement and ANI have congruent species assignments
C1_S25_bin.2	Lactococcus lactis	Lactococcus	99.62	1.13	50	97.32	topological placement and ANI have congruent species assignments
C10_S34_bin.1	Lactococcus lactis	Lactococcus	100	0.75	0	97.34	topological placement and ANI have congruent species assignments
C11_S35_bin.1	Lactococcus lactis	Lactococcus	99.62	0.75	0	97.33	topological placement and ANI have congruent species assignments
C12_S36_bin.2	Lactococcus lactis	Lactococcus	99.55	0.79	66.67	97.32	topological placement and ANI have congruent species assignments
C12_S36_bin.3	Putative novel species	Acetobacter	98.01	0	0	N/A	Putative novel species
C2_S26_bin.1	Lentilactobacillus kefiri	Lentilactobacillus	90.78	1.6	20	99.49	topological placement and ANI have congruent species assignments
C2_S26_bin.2	Lactobacillus kefiranofaciens	Lactobacillus	99.03	0	0	99.57	topological placement and ANI have congruent species assignments
C3_S27_bin.1	Lactobacillus kefiranofaciens	Lactobacillus	92.42	0.11	0	99.54	topological placement and ANI have congruent species assignments
C3_S27_bin.2	Lactococcus lactis	Lactococcus	99.98	1.13	33.33	98.55	topological placement and ANI have congruent species assignments
C4_S28_bin.1	Lactobacillus kefiranofaciens	Lactobacillus	99.03	0	0	99.43	topological placement and ANI have congruent species assignments
C4_S28_bin.3	Lactococcus lactis	Lactococcus	98.12	0	0	98.62	topological placement and ANI have congruent species assignments
C4_S28_bin.5	Acetobacter fabarum	Acetobacter	94.83	1.49	0	97.88	topological placement and ANI have congruent species assignments
C5_S29_bin.1	Lactobacillus kefiranofaciens	Lactobacillus	95.24	1.62	0	99.4	topological placement and ANI have congruent species assignments
C5_S29_bin.2	Lactococcus raffinolactis	Lactococcus	91.46	0.98	0	99.12	topological placement and ANI have congruent species assignments
C5_S29_bin.5	Lactococcus lactis	Lactococcus	99.43	0.77	0	98.54	topological placement and ANI have congruent species assignments
C5_S29_bin.6	Acetobacter fabarum	Acetobacter	96.42	0.75	0	97.74	topological placement and ANI have congruent species assignments
C6_S30_bin.2	Lactococcus lactis	Lactococcus	99.62	0.38	0	97.42	topological placement and ANI have congruent species assignments
C7_S31_bin.1	Lactococcus lactis	Lactococcus	100	4.34	0	97.35	topological placement and ANI have congruent species assignments
C8_S32_bin.1	Lactococcus lactis	Lactococcus	99.62	0.75	0	97.5	topological placement and ANI have congruent species assignments
C8_S32_bin.2	Putative novel species	Acetobacter	91.66	1	33.33	N/A	Putative novel species
C8_S32_bin.3	Lactobacillus helveticus	Lactobacillus	98.3	2.98	44.44	97.45	topological placement and ANI have congruent species assignments
C9_S33_bin.1	Lactobacillus helveticus	Lactobacillus	98.3	0	0	97.54	topological placement and ANI have congruent species assignments
C9_S33_bin.2	Lactococcus lactis	Lactococcus	99.62	0.75	0	97.48	topological placement and ANI have congruent species assignments
D1_S37_bin.1	Lactococcus lactis	Lactococcus	100	0.85	33.33	97.37	topological placement and ANI have congruent species assignments
D1_S37_bin.2	Putative novel species	Acetobacter	100	1.12	33.33	N/A	Putative novel species
D10_S46_bin.1	Lactococcus lactis	Lactococcus	99.62	1.32	40	97.4	topological placement and ANI have congruent species assignments
D11_S47_bin.1	Lactococcus lactis	Lactococcus	100	1.32	40	97.35	topological placement and ANI have congruent species assignments
D12_S48_bin.1	Putative novel species	Acetobacter	97.81	0	0	N/A	Putative novel species
D12_S48_bin.2	Lactococcus lactis	Lactococcus	100	1.32	40	97.5	topological placement and ANI have congruent species assignments
D2_S38_bin.1	Lactobacillus kefiranofaciens	Lactobacillus	98.18	3.79	69.23	99.32	topological placement and ANI have congruent species assignments
D2_S38_bin.4	Lactococcus lactis	Lactococcus	99.62	1.17	28.57	97.49	topological placement and ANI have congruent species assignments
D3_S39_bin.2	Lactococcus lactis	Lactococcus	99.62	1.13	50	97.42	topological placement and ANI have congruent species assignments
D4_S40_bin.3	Putative novel species	Acetobacter	98.35	1.24	0	N/A	Putative novel species
D5_S41_bin.1	Lactococcus lactis	Lactococcus	98.87	2.74	50	97.42	topological placement and ANI have congruent species assignments
D6_S42_bin.1	Lentilactobacillus kefiri	Lentilactobacillus	96.26	0.4	0	99.74	topological placement and ANI have congruent species assignments
D6_S42_bin.2	Lactobacillus kefiranofaciens	Lactobacillus	97.38	1.3	100	99.4	topological placement and ANI have congruent species assignments
D6_S42_bin.3	Lactobacillus helveticus	Lactobacillus	95.62	1.53	33.33	97.49	topological placement and ANI have congruent species assignments
D7_S43_bin.1	Lentilactobacillus kefiri	Lentilactobacillus	95.62	1	16.67	99.8	topological placement and ANI have congruent species assignments
D8_S44_bin.1	Lactococcus lactis	Lactococcus	94.99	1.07	50	98.52	topological placement and ANI have congruent species assignments
D8_S44_bin.2	Lactobacillus kefiranofaciens	Lactobacillus	96.91	0	0	99.36	topological placement and ANI have congruent species assignments
D8_S44_bin.4	Lactobacillus helveticus	Lactobacillus	93.86	0	0	97.42	topological placement and ANI have congruent species assignments
D8_S44_bin.6	Pseudomonas helleri	Pseudomonas	97.53	0.47	0	97.39	topological placement and ANI have congruent species assignments
D9_S45_bin.1	Lactococcus lactis	Lactococcus	94.18	0.09	0	98.25	topological placement and ANI have congruent species assignments
D9_S45_bin.4	Putative novel species	Lactobacillus	94.32	3.62	65	N/A	Putative novel species
D9_S45_bin.7	Pseudomonas helleri	Pseudomonas	99.95	0.36	0	97.34	topological placement and ANI have congruent species assignments
E1_S49_bin.1	Lactococcus lactis	Lactococcus	98.87	0.38	0	97.52	topological placement and ANI have congruent species assignments
E10_S58_bin.2	Lactococcus lactis	Lactococcus	100	0.75	0	97.36	topological placement and ANI have congruent species assignments
E11_S59_bin.1	Pseudomonas helleri	Pseudomonas	91.24	1.24	0	97.45	topological placement and ANI have congruent species assignments
E11_S59_bin.2	Lactococcus lactis	Lactococcus	100	1.13	50	97.32	topological placement and ANI have congruent species assignments
E12_S60_bin.1	Pseudomonas helleri	Pseudomonas	98.05	0.6	60	97.35	topological placement and ANI have congruent species assignments
E12_S60_bin.2	Lactococcus lactis	Lactococcus	99.62	0.38	0	97.49	topological placement and ANI have congruent species assignments
E12_S60_bin.4	Lactococcus raffinolactis	Lactococcus	97.36	0.69	0	99.12	topological placement and ANI have congruent species assignments
E2_S50_bin.2	Lactobacillus kefiranofaciens	Lactobacillus	99.03	0.32	0	99.24	topological placement and ANI have congruent species assignments
E3_S51_bin.1	Lactococcus lactis	Lactococcus	98.43	3.02	83.33	97.42	topological placement and ANI have congruent species assignments
E3_S51_bin.2	Lactococcus lactis	Lactococcus	91.82	0.58	33.33	98.19	topological placement and ANI have congruent species assignments
E4_S52_bin.1	Lactococcus lactis	Lactococcus	98.08	0.75	0	97.51	topological placement and ANI have congruent species assignments
E4_S52_bin.2	Lactobacillus kefiranofaciens	Lactobacillus	98.28	2.19	0	99.37	topological placement and ANI have congruent species assignments
E5_S53_bin.2	Lactococcus lactis	Lactococcus	99.62	0.38	0	97.42	topological placement and ANI have congruent species assignments
E6_S54_bin.2	Lactobacillus kefiranofaciens	Lactobacillus	99.03	0	0	99.49	topological placement and ANI have congruent species assignments
E7_S55_bin.1	Lactococcus lactis	Lactococcus	100	1.13	50	97.42	topological placement and ANI have congruent species assignments
E7_S55_bin.2	Lactobacillus kefiranofaciens	Lactobacillus	91.33	1.92	9.09	99.33	topological placement and ANI have congruent species assignments
E8_S56_bin.1	Lactobacillus kefiranofaciens	Lactobacillus	96.95	0	0	99.36	topological placement and ANI have congruent species assignments
E8_S56_bin.2	Lactococcus lactis	Lactococcus	100	0.77	0	97.45	topological placement and ANI have congruent species assignments
E9_S57_bin.1	Lactococcus lactis	Lactococcus	99.62	1.13	33.33	97.56	topological placement and ANI have congruent species assignments
F1_S61_bin.2	Lactococcus lactis	Lactococcus	98.4	0.75	0	97.44	topological placement and ANI have congruent species assignments
F1_S61_bin.3	Lactococcus raffinolactis	Lactococcus	96.79	0.57	0	99.14	topological placement and ANI have congruent species assignments
F10_S70_bin.1	Lactobacillus kefiranofaciens	Lactobacillus	98.38	0	0	99.3	topological placement and ANI have congruent species assignments
F10_S70_bin.2	Lentilactobacillus kefiri	Lentilactobacillus	97.69	0.06	0	99.78	topological placement and ANI have congruent species assignments
F11_S71_bin.3	Lactococcus lactis	Lactococcus	98.45	0.75	0	97.53	topological placement and ANI have congruent species assignments
F12_S72_bin.1	Lactococcus lactis	Lactococcus	100	1.51	37.5	97.4	topological placement and ANI have congruent species assignments
F12_S72_bin.2	Lactococcus lactis	Lactococcus	90.92	1.8	12.5	98.43	topological placement and ANI have congruent species assignments
F2_S62_bin.1	Pseudomonas helleri	Pseudomonas	96.85	1.66	4.17	97.42	topological placement and ANI have congruent species assignments
F2_S62_bin.2	Lactobacillus kefiranofaciens	Lactobacillus	98.16	0	0	99.26	topological placement and ANI have congruent species assignments
F3_S63_bin.2	Lactococcus lactis	Lactococcus	98.76	0.75	0	97.48	topological placement and ANI have congruent species assignments
F4_S64_bin.4	Lactococcus lactis	Lactococcus	93.66	4.15	78.95	97.49	topological placement and ANI have congruent species assignments
F5_S65_bin.1	Lactococcus lactis	Lactococcus	96.17	0.19	0	98.35	topological placement and ANI have congruent species assignments
F5_S65_bin.2	Lactococcus lactis	Lactococcus	97.96	0.75	0	97.47	topological placement and ANI have congruent species assignments
F5_S65_bin.3	Lactobacillus kefiranofaciens	Lactobacillus	96.75	1.28	0	99.23	topological placement and ANI have congruent species assignments
F7_S67_bin.1	Lactococcus lactis	Lactococcus	92.99	0.98	25	97.53	topological placement and ANI have congruent species assignments
F9_S69_bin.1	Leuconostoc mesenteroides	Leuconostoc	99.47	1.06	50	99.32	topological placement and ANI have congruent species assignments
G1_S73_bin.1	Lactobacillus kefiranofaciens	Lactobacillus	95.97	0	0	99.28	topological placement and ANI have congruent species assignments
G1_S73_bin.2	Lactococcus lactis	Lactococcus	100	0.75	0	97.42	topological placement and ANI have congruent species assignments
G10_S82_bin.1	Acinetobacter guillouiae	Acinetobacter	94.45	1.23	0	97.75	topological placement and ANI have congruent species assignments
G10_S82_bin.2	Acetobacter fabarum	Acetobacter	96.35	1	0	97.79	topological placement and ANI have congruent species assignments
G12_S84_bin.1	Acetobacter fabarum	Acetobacter	98.26	0.25	0	98.26	topological placement and ANI have congruent species assignments
G2_S74_bin.3	Lactococcus lactis	Lactococcus	100	0	0	98.39	topological placement and ANI have congruent species assignments
G3_S75_bin.1	Lactococcus lactis	Lactococcus	100	0.19	0	98.39	topological placement and ANI have congruent species assignments
G4_S76_bin.1	Lactococcus lactis	Lactococcus	100	0.19	0	98.34	topological placement and ANI have congruent species assignments
G4_S76_bin.2	Leuconostoc mesenteroides	Leuconostoc	92.95	1.15	25	98.91	topological placement and ANI have congruent species assignments
G5_S77_bin.1	Lactococcus lactis	Lactococcus	99.62	0.19	0	98.39	topological placement and ANI have congruent species assignments
G6_S78_bin.3	Lentilactobacillus kefiri	Lentilactobacillus	90.72	0.18	0	99.7	topological placement and ANI have congruent species assignments
G8_S80_bin.1	Lentilactobacillus kefiri	Lentilactobacillus	94.42	0	0	99.76	topological placement and ANI have congruent species assignments
G9_S81_bin.1	Lactococcus lactis	Lactococcus	95.85	1.14	0	98.68	topological placement and ANI have congruent species assignments
G9_S81_bin.2	Lactobacillus kefiranofaciens	Lactobacillus	96.41	0.28	0	99.29	topological placement and ANI have congruent species assignments
G9_S81_bin.3	Lactococcus lactis	Lactococcus	95.3	1.08	40	97.63	topological placement and ANI have congruent species assignments
G9_S81_bin.4	Lentilactobacillus kefiri	Lentilactobacillus	95.79	0	0	99.61	topological placement and ANI have congruent species assignments
H1_S85_bin.1	Lactococcus lactis	Lactococcus	90.15	0	0	97.77	topological placement and ANI have congruent species assignments
H1_S85_bin.2	Lactococcus lactis	Lactococcus	98.85	0.13	0	98.61	topological placement and ANI have congruent species assignments
H1_S85_bin.3	Acetobacter fabarum	Acetobacter	91.91	1	66.67	97.78	topological placement and ANI have congruent species assignments
H10_S94_bin.1	Lactobacillus helveticus	Lactobacillus	98.3	0	0	97.56	topological placement and ANI have congruent species assignments
H10_S94_bin.2	Acetobacter fabarum	Acetobacter	99	0.75	0	98.24	topological placement and ANI have congruent species assignments
H10_S94_bin.3	Lactococcus lactis	Lactococcus	99.24	0	0	98.68	topological placement and ANI have congruent species assignments
H10_S94_bin.4	Streptococcus thermophilus	Streptococcus	99.16	0.15	0	98.66	topological placement and ANI have congruent species assignments
H11_S95_bin.1	Lactococcus lactis	Lactococcus	98.79	0.38	0	98.69	topological placement and ANI have congruent species assignments
H11_S95_bin.2	Streptococcus thermophilus	Streptococcus	97.42	0.3	33.33	98.77	topological placement and ANI have congruent species assignments
H11_S95_bin.3	Lactobacillus helveticus	Lactobacillus	98.3	0	0	97.66	topological placement and ANI have congruent species assignments
H11_S95_bin.4	Acetobacter fabarum	Acetobacter	97.51	0.5	0	97.95	topological placement and ANI have congruent species assignments
H12_S96_bin.1	Putative novel species	Acetobacter	100	0.5	0	N/A	Putative novel species
H12_S96_bin.2	Acetobacter fabarum	Acetobacter	100	0.25	0	98.19	topological placement and ANI have congruent species assignments
H12_S96_bin.3	Streptococcus thermophilus	Streptococcus	98.1	0.21	50	98.78	topological placement and ANI have congruent species assignments
H12_S96_bin.4	Lactobacillus helveticus	Lactobacillus	97.65	0	0	97.58	topological placement and ANI have congruent species assignments
H12_S96_bin.5	Lactococcus lactis	Lactococcus	97.45	0	0	98.8	topological placement and ANI have congruent species assignments
H2_S86_bin.1	Acinetobacter guillouiae	Acinetobacter	96.92	1.71	0	97.72	topological placement and ANI have congruent species assignments
H2_S86_bin.2	Pseudomonas helleri	Pseudomonas	100	0.62	14.29	98.1	topological placement and ANI have congruent species assignments
H3_S55_bin.1	Lactococcus lactis	Lactococcus	95.85	0	0	98.7	topological placement and ANI have congruent species assignments
H3_S55_bin.2	Lactococcus lactis	Lactococcus	92.99	1.45	0	97.54	topological placement and ANI have congruent species assignments
H4_S88_bin.3	Lactococcus lactis	Lactococcus	96.66	1.52	50	98.7	topological placement and ANI have congruent species assignments
H5_S89_bin.2	Lactococcus lactis	Lactococcus	99.87	1.13	33.33	98.5	topological placement and ANI have congruent species assignments
H6_S90_bin.1	Lactococcus lactis	Lactococcus	98.68	1.64	42.86	97.1	topological placement and ANI have congruent species assignments
H7_S91_bin.1	Lactococcus lactis	Lactococcus	100	1.13	0	97.07	topological placement and ANI have congruent species assignments
H8_S92_bin.1	Lactococcus lactis	Lactococcus	99.5	1.32	0	97.31	topological placement and ANI have congruent species assignments
H9_S93_bin.2	Lactococcus lactis	Lactococcus	99.25	0.57	0	97.38	topological placement and ANI have congruent species assignments
I1_S97_bin.1	Putative novel species	Acetobacter	100	0	0	N/A	Putative novel species
I1_S97_bin.2	Lactococcus lactis	Lactococcus	99.15	0	0	98.62	topological placement and ANI have congruent species assignments
I1_S97_bin.3	Lactobacillus helveticus	Lactobacillus	98.3	0	0	97.56	topological placement and ANI have congruent species assignments
I1_S97_bin.4	Acetobacter fabarum	Acetobacter	100	0.25	0	98.12	topological placement and ANI have congruent species assignments
I10_S106_bin.1	Lactococcus lactis	Lactococcus	100	0.38	0	98.53	topological placement and ANI have congruent species assignments
I10_S106_bin.3	Lactobacillus helveticus	Lactobacillus	92.87	0	0	97.47	topological placement and ANI have congruent species assignments
I11_S107_bin.1	Lactococcus lactis	Lactococcus	100	0.38	0	98.6	topological placement and ANI have congruent species assignments
I12_S108_bin.1	Streptococcus thermophilus	Streptococcus	99.45	0.15	0	98.64	topological placement and ANI have congruent species assignments
I12_S108_bin.2	Lactococcus lactis	Lactococcus	100	0.38	0	98.61	topological placement and ANI have congruent species assignments
I12_S108_bin.3	Lactobacillus helveticus	Lactobacillus	95.05	0	0	97.56	topological placement and ANI have congruent species assignments
I2_S98_bin.1	Streptococcus thermophilus	Streptococcus	95.54	0.15	0	98.73	topological placement and ANI have congruent species assignments
I2_S98_bin.2	Acetobacter fabarum	Acetobacter	98.71	0.25	0	97.94	topological placement and ANI have congruent species assignments
I2_S98_bin.5	Lactobacillus helveticus	Lactobacillus	98.3	0	0	97.37	topological placement and ANI have congruent species assignments
I3_S99_bin.1	Lactobacillus helveticus	Lactobacillus	98.3	0	0	97.5	topological placement and ANI have congruent species assignments
I3_S99_bin.2	Lactococcus lactis	Lactococcus	100	0.38	0	98.57	topological placement and ANI have congruent species assignments
I3_S99_bin.3	Streptococcus thermophilus	Streptococcus	96.37	0.66	0	98.75	topological placement and ANI have congruent species assignments
I4_S100_bin.1	Putative novel species	Acetobacter	100	0	0	N/A	Putative novel species
I4_S100_bin.2	Lactococcus lactis	Lactococcus	100	0	0	98.56	topological placement and ANI have congruent species assignments
I4_S100_bin.3	Acetobacter fabarum	Acetobacter	98.21	0.25	0	98.12	topological placement and ANI have congruent species assignments
I4_S100_bin.4	Lactobacillus helveticus	Lactobacillus	98.3	0	0	97.73	topological placement and ANI have congruent species assignments
I4_S100_bin.5	Streptococcus thermophilus	Streptococcus	99.22	0.36	0	98.69	topological placement and ANI have congruent species assignments
I5_S101_bin.1	Putative novel species	Acetobacter	95.48	4.73	35.29	N/A	Putative novel species
I5_S101_bin.2	Lactobacillus helveticus	Lactobacillus	98.3	0	0	97.5	topological placement and ANI have congruent species assignments
I5_S101_bin.4	Lactococcus lactis	Lactococcus	100	0.38	0	98.59	topological placement and ANI have congruent species assignments
I6_S102_bin.3	Lactobacillus helveticus	Lactobacillus	98.3	0	0	97.45	topological placement and ANI have congruent species assignments
I6_S102_bin.4	Lactococcus lactis	Lactococcus	92.01	0	0	98.55	topological placement and ANI have congruent species assignments
I7_S103_bin.1	Lactobacillus helveticus	Lactobacillus	94.4	0.65	100	97.53	topological placement and ANI have congruent species assignments
I7_S103_bin.2	Lactococcus lactis	Lactococcus	99.25	0	0	98.64	topological placement and ANI have congruent species assignments
I8_S104_bin.1	Lactobacillus helveticus	Lactobacillus	98.3	0	0	97.43	topological placement and ANI have congruent species assignments
I8_S104_bin.3	Lactococcus lactis	Lactococcus	100	0	0	98.6	topological placement and ANI have congruent species assignments
I8_S104_bin.4	Acetobacter fabarum	Acetobacter	97.76	0.25	0	98.27	topological placement and ANI have congruent species assignments
I9_S105_bin.3	Acetobacter fabarum	Acetobacter	96.27	0.25	0	98.34	topological placement and ANI have congruent species assignments
I9_S105_bin.4	Lactococcus lactis	Lactococcus	100	0	0	98.67	topological placement and ANI have congruent species assignments
I9_S105_bin.5	Lactobacillus helveticus	Lactobacillus	98.3	0	0	97.52	topological placement and ANI have congruent species assignments
J1_S109_bin.1	Lactobacillus helveticus	Lactobacillus	90.28	1.84	60	97.95	topological placement and ANI have congruent species assignments
J1_S109_bin.2	Lactococcus lactis	Lactococcus	93.98	0.58	33.33	97.53	topological placement and ANI have congruent species assignments
J1_S109_bin.4	Leuconostoc mesenteroides	Leuconostoc	100	0	0	98.32	topological placement and ANI have congruent species assignments
J1_S109_bin.5	Lactococcus lactis	Lactococcus	96.09	0.67	50	98.41	topological placement and ANI have congruent species assignments
J1_S109_bin.6	Putative novel species	Acetobacter	97.08	0.28	50	N/A	Putative novel species
J10_S118_bin.1	Leuconostoc mesenteroides	Leuconostoc	97.35	0	0	98.5	topological placement and ANI have congruent species assignments
J12_S120_bin.1	Lactococcus lactis	Lactococcus	99.62	0.19	0	98.49	topological placement and ANI have congruent species assignments
J12_S120_bin.2	Leuconostoc mesenteroides	Leuconostoc	97.88	0	0	98.47	topological placement and ANI have congruent species assignments
J2_S110_bin.3	Lactobacillus helveticus	Lactobacillus	98.3	0	0	97.48	topological placement and ANI have congruent species assignments
J3_S111_bin.1	Lactococcus lactis	Lactococcus	100	0.69	0	98.5	topological placement and ANI have congruent species assignments
J3_S111_bin.2	Lactobacillus helveticus	Lactobacillus	98.3	0	0	97.55	topological placement and ANI have congruent species assignments
J3_S111_bin.4	Acetobacter fabarum	Acetobacter	100	1	0	97.87	topological placement and ANI have congruent species assignments
J3_S111_bin.5	Streptococcus thermophilus	Streptococcus	99.75	0.36	50	98.64	topological placement and ANI have congruent species assignments
J4_S112_bin.1	Lactococcus lactis	Lactococcus	99.62	0.19	0	98.51	topological placement and ANI have congruent species assignments
J4_S112_bin.2	Acetobacter fabarum	Acetobacter	93.22	2.99	22.73	98.28	topological placement and ANI have congruent species assignments
J4_S112_bin.3	Lactobacillus helveticus	Lactobacillus	98.3	0	0	97.33	topological placement and ANI have congruent species assignments
J5_S113_bin.1	Putative novel species	Acetobacter	99.9	0.18	0	N/A	Putative novel species
J5_S113_bin.2	Lactobacillus helveticus	Lactobacillus	98.3	0	0	97.37	topological placement and ANI have congruent species assignments
J5_S113_bin.4	Lactococcus lactis	Lactococcus	99.62	1.07	0	98.49	topological placement and ANI have congruent species assignments
J6_S114_bin.1	Lactococcus lactis	Lactococcus	99.43	0	0	98.78	topological placement and ANI have congruent species assignments
J7_S115_bin.1	Lactococcus lactis	Lactococcus	99.62	0	0	98.64	topological placement and ANI have congruent species assignments
J8_S116_bin.1	Lentilactobacillus kefiri	Lentilactobacillus	91.44	0	0	99.74	topological placement and ANI have congruent species assignments
J8_S116_bin.2	Putative novel species	Acetobacter	100	0	0	N/A	Putative novel species
J8_S116_bin.4	Lactococcus lactis	Lactococcus	98.49	0.42	50	98.56	topological placement and ANI have congruent species assignments
J9_S117_bin.1	Putative novel species	Acetobacter	94.07	0	0	N/A	Putative novel species
J9_S117_bin.2	Lactococcus lactis	Lactococcus	99.25	0.38	0	98.67	topological placement and ANI have congruent species assignments
k1_S121_bin.1	Lactococcus lactis	Lactococcus	99.62	0.94	0	98.5	topological placement and ANI have congruent species assignments
k1_S121_bin.2	Leuconostoc mesenteroides	Leuconostoc	96.83	0	0	98.46	topological placement and ANI have congruent species assignments
k10_S5_bin.1	Leuconostoc mesenteroides	Leuconostoc	99.47	0	0	98.34	topological placement and ANI have congruent species assignments
k10_S5_bin.2	Lactococcus lactis	Lactococcus	99.62	0.59	0	98.52	topological placement and ANI have congruent species assignments
k11_S6_bin.1	Lactococcus lactis	Lactococcus	99.62	1.45	0	98.4	topological placement and ANI have congruent species assignments
k11_S6_bin.2	Leuconostoc mesenteroides	Leuconostoc	100	0	0	98.39	topological placement and ANI have congruent species assignments
k12_S7_bin.1	Leuconostoc mesenteroides	Leuconostoc	99.47	0	0	98.45	topological placement and ANI have congruent species assignments
k12_S7_bin.2	Lactococcus lactis	Lactococcus	99.62	0.94	0	98.47	topological placement and ANI have congruent species assignments
k2_S122_bin.1	Lactococcus lactis	Lactococcus	99.62	1.45	0	98.49	topological placement and ANI have congruent species assignments
k2_S122_bin.2	Lentilactobacillus kefiri	Lentilactobacillus	90.82	0.73	0	99.78	topological placement and ANI have congruent species assignments
k3_S123_bin.1	Lactococcus lactis	Lactococcus	99.62	1.45	0	98.53	topological placement and ANI have congruent species assignments
k4_S124_bin.1	Lentilactobacillus kefiri	Lentilactobacillus	99.22	0	0	99.82	topological placement and ANI have congruent species assignments
k4_S124_bin.3	Putative novel species	Acetobacter	100	0	0	N/A	Putative novel species
k4_S124_bin.4	Lactococcus lactis	Lactococcus	99.62	1.45	0	98.48	topological placement and ANI have congruent species assignments
k5_S125_bin.1	Lentilactobacillus kefiri	Lentilactobacillus	96.67	0.16	0	99.73	topological placement and ANI have congruent species assignments
k5_S125_bin.3	Lactococcus lactis	Lactococcus	99.25	0.69	0	98.51	topological placement and ANI have congruent species assignments
k5_S125_bin.4	Putative novel species	Acetobacter	100	0	0	N/A	Putative novel species
k6_S1_bin.3	Lactococcus lactis	Lactococcus	100	0.79	0	97.33	topological placement and ANI have congruent species assignments
k8_S3_bin.1	Lactococcus lactis	Lactococcus	98.49	0.94	0	97.2	topological placement and ANI have congruent species assignments
k9_S4_bin.1	Acetobacter fabarum	Acetobacter	96.95	0.25	0	98.22	topological placement and ANI have congruent species assignments
k9_S4_bin.2	Lactococcus lactis	Lactococcus	99.43	0.75	0	97.41	topological placement and ANI have congruent species assignments
k9_S4_bin.3	Putative novel species	Acetobacter	95.06	0	0	N/A	Putative novel species
L1_S8_bin.1	Leuconostoc mesenteroides	Leuconostoc	94.18	0	0	98.69	topological placement and ANI have congruent species assignments
L1_S8_bin.2	Lactococcus lactis	Lactococcus	99.62	0.57	0	98.46	topological placement and ANI have congruent species assignments
L1_S8_bin.3	Lactobacillus kefiranofaciens	Lactobacillus	94.14	0	0	99.94	topological placement and ANI have congruent species assignments
L10_S17_bin.2	Lactococcus lactis	Lactococcus	100	0.57	50	98.41	topological placement and ANI have congruent species assignments
L11_S18_bin.1	Leuconostoc mesenteroides	Leuconostoc	99.21	0	0	98.57	topological placement and ANI have congruent species assignments
L11_S18_bin.2	Lactococcus lactis	Lactococcus	100	0	0	98.55	topological placement and ANI have congruent species assignments
L12_S19_bin.1	Lactococcus lactis	Lactococcus	99.62	0.38	0	98.68	topological placement and ANI have congruent species assignments
L12_S19_bin.2	Leuconostoc mesenteroides	Leuconostoc	99.47	0	0	98.54	topological placement and ANI have congruent species assignments
L2_S9_bin.1	Lactococcus lactis	Lactococcus	99.25	0.38	0	97.53	topological placement and ANI have congruent species assignments
L2_S9_bin.2	Lactobacillus kefiranofaciens	Lactobacillus	99.03	0	0	99.51	topological placement and ANI have congruent species assignments
L3_S10_bin.2	Lactococcus lactis	Lactococcus	100	0.75	0	97.42	topological placement and ANI have congruent species assignments
L4_S11_bin.1	Lactococcus lactis	Lactococcus	99.62	0.38	0	97.46	topological placement and ANI have congruent species assignments
L4_S11_bin.2	Pseudomonas helleri	Pseudomonas	98.21	0.88	57.14	97.37	topological placement and ANI have congruent species assignments
L4_S11_bin.3	Lentilactobacillus kefiri	Lentilactobacillus	90.15	0.64	0	99.76	topological placement and ANI have congruent species assignments
L4_S11_bin.4	Lactobacillus kefiranofaciens	Lactobacillus	98.67	0.65	0	99.46	topological placement and ANI have congruent species assignments
L4_S11_bin.5	Lactococcus raffinolactis	Lactococcus	90.08	0.38	0	99.28	topological placement and ANI have congruent species assignments
L6_S13_bin.1	Lactococcus lactis	Lactococcus	96.98	0.38	0	98.48	topological placement and ANI have congruent species assignments
L6_S13_bin.3	Streptococcus thermophilus	Streptococcus	99.45	0.36	50	98.68	topological placement and ANI have congruent species assignments
L6_S13_bin.4	Lactobacillus helveticus	Lactobacillus	95.7	0	0	97.38	topological placement and ANI have congruent species assignments
L7_S14_bin.1	Streptococcus thermophilus	Streptococcus	98.87	0.81	0	98.68	topological placement and ANI have congruent species assignments
L7_S14_bin.3	Acetobacter fabarum	Acetobacter	98.26	0.75	50	98.3	topological placement and ANI have congruent species assignments
L7_S14_bin.4	Lactococcus lactis	Lactococcus	97.64	0	0	98.55	topological placement and ANI have congruent species assignments
L7_S14_bin.5	Lactobacillus helveticus	Lactobacillus	98.12	0.93	0	97.39	topological placement and ANI have congruent species assignments
L8_S15_bin.2	Lactobacillus helveticus	Lactobacillus	98.3	0.28	0	97.56	topological placement and ANI have congruent species assignments
L8_S15_bin.3	Streptococcus thermophilus	Streptococcus	99.24	0.15	0	98.63	topological placement and ANI have congruent species assignments
L8_S15_bin.4	Lactococcus lactis	Lactococcus	99.62	0.75	0	98.48	topological placement and ANI have congruent species assignments
L8_S15_bin.5	Acetobacter fabarum	Acetobacter	95.52	1.91	80	98.36	topological placement and ANI have congruent species assignments
L9_S16_bin.1	Putative novel species	Acetobacter	100	1	0	N/A	Putative novel species
L9_S16_bin.2	Acetobacter fabarum	Acetobacter	99	0.25	0	98.22	topological placement and ANI have congruent species assignments
L9_S16_bin.3	Streptococcus thermophilus	Streptococcus	95.29	0.15	0	98.67	topological placement and ANI have congruent species assignments
L9_S16_bin.4	Lactobacillus helveticus	Lactobacillus	98.3	0	0	97.61	topological placement and ANI have congruent species assignments
L9_S16_bin.5	Lactococcus lactis	Lactococcus	100	0.38	0	98.62	topological placement and ANI have congruent species assignments
M1_S20_bin.1	Lactococcus lactis	Lactococcus	100	0	0	98.62	topological placement and ANI have congruent species assignments
M1_S20_bin.2	Leuconostoc mesenteroides	Leuconostoc	98.41	0	0	98.59	topological placement and ANI have congruent species assignments
M10_S29_bin.2	Lactococcus lactis	Lactococcus	99.25	0.69	0	98.48	topological placement and ANI have congruent species assignments
M11_S30_bin.1	Lactococcus lactis	Lactococcus	98.87	0.57	0	98.46	topological placement and ANI have congruent species assignments
M12_S31_bin.1	Lactococcus lactis	Lactococcus	99.25	0.19	0	98.64	topological placement and ANI have congruent species assignments
M2_S21_bin.1	Lactococcus lactis	Lactococcus	100	0	0	98.57	topological placement and ANI have congruent species assignments
M3_S22_bin.1	Lactococcus lactis	Lactococcus	100	0.75	0	98.61	topological placement and ANI have congruent species assignments
M3_S22_bin.2	Lactobacillus helveticus	Lactobacillus	98.3	0	0	97.55	topological placement and ANI have congruent species assignments
M4_S23_bin.1	Lactococcus lactis	Lactococcus	100	0.75	0	98.66	topological placement and ANI have congruent species assignments
M4_S23_bin.2	Lactobacillus helveticus	Lactobacillus	98.3	0	0	97.62	topological placement and ANI have congruent species assignments
M5_S24_bin.1	Putative novel species	Acetobacter	100	0	0	N/A	Putative novel species
M5_S24_bin.3	Lactobacillus helveticus	Lactobacillus	98.3	0	0	97.53	topological placement and ANI have congruent species assignments
M5_S24_bin.4	Lactococcus lactis	Lactococcus	99.62	0.75	0	98.58	topological placement and ANI have congruent species assignments
M6_S25_bin.1	Lactococcus lactis	Lactococcus	100	0.75	0	98.52	topological placement and ANI have congruent species assignments
M7_S26_bin.1	Lactococcus lactis	Lactococcus	100	0.38	0	98.69	topological placement and ANI have congruent species assignments
M8_S27_bin.1	Lactococcus lactis	Lactococcus	99.25	0.75	0	98.55	topological placement and ANI have congruent species assignments
M9_S28_bin.1	Lactococcus lactis	Lactococcus	99.62	0.38	0	98.57	topological placement and ANI have congruent species assignments
N1_S32_bin.1	Lactococcus lactis	Lactococcus	99.25	0.69	0	98.48	topological placement and ANI have congruent species assignments
N10_S41_bin.1	Acetobacter orientalis	Acetobacter	90.71	0.76	0	97.65	topological placement and ANI have congruent species assignments
N10_S41_bin.3	Lactobacillus helveticus	Lactobacillus	98.3	0	0	97.41	topological placement and ANI have congruent species assignments
N11_S42_bin.2	Lactococcus lactis	Lactococcus	94.94	2.52	9.09	98.26	topological placement and ANI have congruent species assignments
N11_S42_bin.3	Lactobacillus helveticus	Lactobacillus	98.3	1.81	25	97.38	topological placement and ANI have congruent species assignments
N12_S43_bin.1	Lactobacillus helveticus	Lactobacillus	98.3	0	0	97.4	topological placement and ANI have congruent species assignments
N12_S43_bin.2	Lactococcus lactis	Lactococcus	97.7	1.55	0	98.48	topological placement and ANI have congruent species assignments
N2_S33_bin.1	Lactobacillus kefiranofaciens	Lactobacillus	99.03	0.07	0	99.23	topological placement and ANI have congruent species assignments
N2_S33_bin.2	Pseudomonas helleri	Pseudomonas	97.73	1.5	18.18	97.35	topological placement and ANI have congruent species assignments
N3_S34_bin.1	Lactococcus lactis	Lactococcus	94.23	0.57	0	98.04	topological placement and ANI have congruent species assignments
N3_S34_bin.4	Lactococcus lactis	Lactococcus	98.15	0.38	0	97.4	topological placement and ANI have congruent species assignments
N4_S35_bin.1	Pseudomonas helleri	Pseudomonas	95.93	0.1	0	97.34	topological placement and ANI have congruent species assignments
N4_S35_bin.3	Lactobacillus kefiranofaciens	Lactobacillus	99.03	0	0	99.26	topological placement and ANI have congruent species assignments
N4_S35_bin.4	Lactococcus lactis	Lactococcus	98.17	2.64	63.64	97.45	topological placement and ANI have congruent species assignments
N4_S35_bin.5	Lactococcus lactis	Lactococcus	90.27	0.19	0	98.33	topological placement and ANI have congruent species assignments
N5_S36_bin.3	Lactobacillus kefiranofaciens	Lactobacillus	92.64	0	0	99.41	topological placement and ANI have congruent species assignments
N6_S37_bin.1	Lactococcus lactis	Lactococcus	99.62	0.57	0	97.34	topological placement and ANI have congruent species assignments
N7_S38_bin.1	Leuconostoc mesenteroides	Leuconostoc	100	0.18	0	98.45	topological placement and ANI have congruent species assignments
N8_S39_bin.1	Leuconostoc mesenteroides	Leuconostoc	100	0	0	98.53	topological placement and ANI have congruent species assignments
N8_S39_bin.2	Lactococcus lactis	Lactococcus	99.62	1.45	0	98.47	topological placement and ANI have congruent species assignments
N9_S40_bin.1	Leuconostoc mesenteroides	Leuconostoc	100	0	0	98.49	topological placement and ANI have congruent species assignments
N9_S40_bin.2	Lactococcus lactis	Lactococcus	99.25	1.07	0	98.45	topological placement and ANI have congruent species assignments
O1_S44_bin.1	Lactococcus lactis	Lactococcus	95.28	0.95	0	98.54	topological placement and ANI have congruent species assignments
O10_S53_bin.1	Streptococcus thermophilus	Streptococcus	99.45	0.15	0	98.7	topological placement and ANI have congruent species assignments
O10_S53_bin.2	Lactococcus lactis	Lactococcus	99.62	0.19	100	98.51	topological placement and ANI have congruent species assignments
O10_S53_bin.3	Lactobacillus helveticus	Lactobacillus	98.3	0	0	97.4	topological placement and ANI have congruent species assignments
O10_S53_bin.4	Acetobacter orientalis	Acetobacter	100	0	0	97.7	topological placement and ANI have congruent species assignments
O11_S54_bin.1	Streptococcus thermophilus	Streptococcus	99.89	0.36	50	98.67	topological placement and ANI have congruent species assignments
O11_S54_bin.2	Lactobacillus helveticus	Lactobacillus	98.3	0	0	97.48	topological placement and ANI have congruent species assignments
O11_S54_bin.3	Lactococcus lactis	Lactococcus	100	0	0	98.59	topological placement and ANI have congruent species assignments
O11_S54_bin.4	Acetobacter orientalis	Acetobacter	100	0	0	97.74	topological placement and ANI have congruent species assignments
O12_S55_bin.1	Lactococcus lactis	Lactococcus	99.62	0	0	98.5	topological placement and ANI have congruent species assignments
O12_S55_bin.2	Streptococcus thermophilus	Streptococcus	99.31	0.15	0	98.68	topological placement and ANI have congruent species assignments
O12_S55_bin.3	Lactobacillus helveticus	Lactobacillus	98.3	0	0	97.56	topological placement and ANI have congruent species assignments
O12_S55_bin.4	Acetobacter orientalis	Acetobacter	100	0	0	97.84	topological placement and ANI have congruent species assignments
O2_S45_bin.1	Lactococcus lactis	Lactococcus	100	0.57	0	97.37	topological placement and ANI have congruent species assignments
O2_S45_bin.2	Lactobacillus helveticus	Lactobacillus	98.3	0	0	97.62	topological placement and ANI have congruent species assignments
O3_S46_bin.1	Lactococcus lactis	Lactococcus	100	0.57	0	97.32	topological placement and ANI have congruent species assignments
O3_S46_bin.2	Acetobacter fabarum	Acetobacter	97.26	0.75	0	97.85	topological placement and ANI have congruent species assignments
O4_S47_bin.2	Lactococcus lactis	Lactococcus	90.57	0.57	0	97.37	topological placement and ANI have congruent species assignments
O4_S47_bin.3	Leuconostoc mesenteroides	Leuconostoc	100	0	0	98.55	topological placement and ANI have congruent species assignments
O4_S47_bin.5	Lactobacillus helveticus	Lactobacillus	98.3	0	0	97.48	topological placement and ANI have congruent species assignments
O4_S47_bin.6	Acetobacter fabarum	Acetobacter	99.25	0.25	0	97.87	topological placement and ANI have congruent species assignments
O5_S48_bin.1	Lactococcus lactis	Lactococcus	100	0.94	50	97.39	topological placement and ANI have congruent species assignments
O5_S48_bin.2	Leuconostoc mesenteroides	Leuconostoc	97.88	0	0	98.79	topological placement and ANI have congruent species assignments
O5_S48_bin.3	Lactobacillus helveticus	Lactobacillus	97.65	0	0	97.68	topological placement and ANI have congruent species assignments
O5_S48_bin.4	Acetobacter fabarum	Acetobacter	99.75	0.25	0	98.2	topological placement and ANI have congruent species assignments
O6_S49_bin.4	Lactococcus lactis	Lactococcus	98.83	0.75	0	97.41	topological placement and ANI have congruent species assignments
O7_S50_bin.2	Lactobacillus kefiranofaciens	Lactobacillus	91.65	1.06	20	99.47	topological placement and ANI have congruent species assignments
O7_S50_bin.5	Lactococcus lactis	Lactococcus	96.18	2.13	70.59	97.5	topological placement and ANI have congruent species assignments
O8_S51_bin.3	Putative novel species	Acetobacter	100	0	0	N/A	Putative novel species
O8_S51_bin.4	Lactobacillus helveticus	Lactobacillus	92.19	0.06	0	97.67	topological placement and ANI have congruent species assignments
O8_S51_bin.5	Lactococcus lactis	Lactococcus	98.01	2.17	66.67	97.55	topological placement and ANI have congruent species assignments
O9_S52_bin.1	Lactobacillus helveticus	Lactobacillus	98.3	0	0	97.58	topological placement and ANI have congruent species assignments
O9_S52_bin.3	Putative novel species	Acetobacter	100	0.5	50	N/A	Putative novel species
O9_S52_bin.4	Lactococcus lactis	Lactococcus	97.27	0.75	0	97.44	topological placement and ANI have congruent species assignments
P1_S56_bin.1	Acetobacter orientalis	Acetobacter	100	0	0	97.7	topological placement and ANI have congruent species assignments
P1_S56_bin.2	Streptococcus thermophilus	Streptococcus	97.73	0.15	0	98.76	topological placement and ANI have congruent species assignments
P1_S56_bin.3	Lactobacillus helveticus	Lactobacillus	98.3	0	0	97.53	topological placement and ANI have congruent species assignments
P1_S56_bin.4	Lactococcus lactis	Lactococcus	100	0	0	98.63	topological placement and ANI have congruent species assignments
P10_S65_bin.1	Acetobacter orientalis	Acetobacter	98.46	0	0	97.96	topological placement and ANI have congruent species assignments
P10_S65_bin.2	Lactobacillus helveticus	Lactobacillus	98.3	0	0	97.62	topological placement and ANI have congruent species assignments
P10_S65_bin.3	Streptococcus thermophilus	Streptococcus	98.29	0.15	0	98.66	topological placement and ANI have congruent species assignments
P10_S65_bin.4	Acetobacter fabarum	Acetobacter	98.51	0.25	0	97.92	topological placement and ANI have congruent species assignments
P10_S65_bin.5	Lactococcus lactis	Lactococcus	99.62	0.19	0	98.57	topological placement and ANI have congruent species assignments
P11_S66_bin.1	Acetobacter orientalis	Acetobacter	100	0	0	97.88	topological placement and ANI have congruent species assignments
P11_S66_bin.2	Acetobacter fabarum	Acetobacter	99.75	0.75	50	97.87	topological placement and ANI have congruent species assignments
P11_S66_bin.3	Lactococcus lactis	Lactococcus	99.25	0.69	0	98.51	topological placement and ANI have congruent species assignments
P11_S66_bin.4	Streptococcus thermophilus	Streptococcus	98.39	0.22	0	98.66	topological placement and ANI have congruent species assignments
P11_S66_bin.5	Lactobacillus helveticus	Lactobacillus	98.3	0	0	97.58	topological placement and ANI have congruent species assignments
P12_S67_bin.1	Streptococcus thermophilus	Streptococcus	99.45	0.15	0	98.54	topological placement and ANI have congruent species assignments
P12_S67_bin.4	Lactobacillus helveticus	Lactobacillus	98.3	0	0	97.74	topological placement and ANI have congruent species assignments
P12_S67_bin.5	Lactococcus lactis	Lactococcus	99.62	1.45	0	98.54	topological placement and ANI have congruent species assignments
P3_S58_bin.1	Lactococcus lactis	Lactococcus	100	0.38	0	97.32	topological placement and ANI have congruent species assignments
P3_S58_bin.2	Lactobacillus kefiranofaciens	Lactobacillus	99.03	0.65	0	99.44	topological placement and ANI have congruent species assignments
P4_S59_bin.1	Acetobacter fabarum	Acetobacter	94.19	0.25	0	98.23	topological placement and ANI have congruent species assignments
P4_S59_bin.3	Putative novel species	Acetobacter	98.17	0	0	N/A	Putative novel species
P4_S59_bin.4	Leuconostoc mesenteroides	Leuconostoc	94.36	0	0	98.56	topological placement and ANI have congruent species assignments
P5_S60_bin.1	Lactococcus lactis	Lactococcus	100	0.75	0	97.33	topological placement and ANI have congruent species assignments
P5_S60_bin.2	Acetobacter fabarum	Acetobacter	95.52	0.75	0	98.27	topological placement and ANI have congruent species assignments
P5_S60_bin.3	Putative novel species	Acetobacter	100	1	75	N/A	Putative novel species
P5_S60_bin.5	Leuconostoc mesenteroides	Leuconostoc	99.47	0	0	98.54	topological placement and ANI have congruent species assignments
P6_S61_bin.1	Leuconostoc mesenteroides	Leuconostoc	94.8	0.79	50	98.21	topological placement and ANI have congruent species assignments
P6_S61_bin.2	Lactococcus lactis	Lactococcus	96.42	0.19	0	98.6	topological placement and ANI have congruent species assignments
P7_S62_bin.2	Lactococcus lactis	Lactococcus	100	0.75	0	98.59	topological placement and ANI have congruent species assignments
P8_S63_bin.1	Leuconostoc mesenteroides	Leuconostoc	96.83	0.26	0	98.5	topological placement and ANI have congruent species assignments
P8_S63_bin.2	Lactococcus lactis	Lactococcus	100	0	0	98.55	topological placement and ANI have congruent species assignments
P8_S63_bin.3	Lactobacillus kefiranofaciens	Lactobacillus	98.38	0.37	33.33	99.25	topological placement and ANI have congruent species assignments
P9_S64_bin.1	Leuconostoc mesenteroides	Leuconostoc	98.94	0	0	98.56	topological placement and ANI have congruent species assignments
P9_S64_bin.2	Lactococcus lactis	Lactococcus	99.62	0	0	98.53	topological placement and ANI have congruent species assignments
Q1_S68_bin.1	Lactococcus lactis	Lactococcus	99.62	1.45	0	98.5	topological placement and ANI have congruent species assignments
Q1_S68_bin.2	Acetobacter fabarum	Acetobacter	100	0.25	0	97.91	topological placement and ANI have congruent species assignments
Q1_S68_bin.3	Streptococcus thermophilus	Streptococcus	99.75	0.15	0	98.49	topological placement and ANI have congruent species assignments
Q1_S68_bin.4	Lactobacillus helveticus	Lactobacillus	98.3	0	0	97.46	topological placement and ANI have congruent species assignments
Q1_S68_bin.5	Acetobacter orientalis	Acetobacter	99	0	0	97.76	topological placement and ANI have congruent species assignments
Q10_S77_bin.2	Lactococcus lactis	Lactococcus	96.46	1.6	50	99.07	topological placement and ANI have congruent species assignments
Q10_S77_bin.3	Lactobacillus kefiranofaciens	Lactobacillus	98.38	0.13	0	99.46	topological placement and ANI have congruent species assignments
Q11_S78_bin.1	Lentilactobacillus kefiri	Lentilactobacillus	95.83	0.62	0	99.65	topological placement and ANI have congruent species assignments
Q11_S78_bin.3	Lactococcus lactis	Lactococcus	92.82	1.07	25	98.66	topological placement and ANI have congruent species assignments
Q11_S78_bin.4	Lactobacillus kefiranofaciens	Lactobacillus	98.92	0	0	99.36	topological placement and ANI have congruent species assignments
Q12_S79_bin.1	Lactobacillus kefiranofaciens	Lactobacillus	99.03	0	0	99.44	topological placement and ANI have congruent species assignments
Q12_S79_bin.2	Lactococcus lactis	Lactococcus	99.62	0.57	100	99.1	topological placement and ANI have congruent species assignments
Q2_S69_bin.1	Lactococcus lactis	Lactococcus	100	0.38	0	98.55	topological placement and ANI have congruent species assignments
Q2_S69_bin.3	Lactobacillus helveticus	Lactobacillus	98.3	0	0	97.31	topological placement and ANI have congruent species assignments
Q2_S69_bin.5	Streptococcus thermophilus	Streptococcus	97.78	0.15	0	98.78	topological placement and ANI have congruent species assignments
Q3_S70_bin.1	Lactobacillus helveticus	Lactobacillus	98.3	0	0	97.52	topological placement and ANI have congruent species assignments
Q3_S70_bin.2	Pseudomonas azotoformans	Pseudomonas	99.73	0.97	0	96.21	topological placement and ANI have congruent species assignments
Q3_S70_bin.3	Lactococcus lactis	Lactococcus	99.62	0.38	0	98.58	topological placement and ANI have congruent species assignments
Q4_S71_bin.1	Acetobacter fabarum	Acetobacter	95.34	0.75	0	98.19	topological placement and ANI have congruent species assignments
Q4_S71_bin.2	Lactobacillus helveticus	Lactobacillus	98.3	0	0	97.6	topological placement and ANI have congruent species assignments
Q4_S71_bin.3	Putative novel species	Acetobacter	97.51	0	0	N/A	Putative novel species
Q4_S71_bin.4	Streptococcus thermophilus	Streptococcus	91.49	1.93	25	98.49	topological placement and ANI have congruent species assignments
Q4_S71_bin.6	Lactococcus lactis	Lactococcus	100	0.38	0	98.47	topological placement and ANI have congruent species assignments
Q5_S72_bin.1	Acetobacter fabarum	Acetobacter	97.26	0.25	0	98.23	topological placement and ANI have congruent species assignments
Q5_S72_bin.3	Putative novel species	Acetobacter	98.51	2.49	42.86	N/A	Putative novel species
Q5_S72_bin.4	Lactobacillus helveticus	Lactobacillus	97.65	0	0	97.61	topological placement and ANI have congruent species assignments
Q5_S72_bin.5	Lactococcus lactis	Lactococcus	100	0.38	0	98.55	topological placement and ANI have congruent species assignments
Q6_S73_bin.1	Lactococcus lactis	Lactococcus	99.25	0.94	0	98.38	topological placement and ANI have congruent species assignments
Q7_S74_bin.1	Lactococcus lactis	Lactococcus	99.25	1.45	0	98.49	topological placement and ANI have congruent species assignments
Q8_S75_bin.1	Lactococcus lactis	Lactococcus	98.87	0.19	0	98.48	topological placement and ANI have congruent species assignments
Q9_S76_bin.2	Lactococcus lactis	Lactococcus	99.25	1.45	0	98.48	topological placement and ANI have congruent species assignments
R1_S80_bin.1	Lentilactobacillus kefiri	Lentilactobacillus	96.51	0	0	99.76	topological placement and ANI have congruent species assignments
R1_S80_bin.3	Lactobacillus kefiranofaciens	Lactobacillus	98.25	0.32	100	99.35	topological placement and ANI have congruent species assignments
R1_S80_bin.5	Lactococcus lactis	Lactococcus	95.74	1.04	60	98.99	topological placement and ANI have congruent species assignments
R10_S89_bin.1	Lactococcus lactis	Lactococcus	93.33	1.59	33.33	98.06	topological placement and ANI have congruent species assignments
R10_S89_bin.2	Lactococcus lactis	Lactococcus	98.87	0.75	50	97.39	topological placement and ANI have congruent species assignments
R11_S90_bin.1	Lactococcus lactis	Lactococcus	98.76	0.75	0	97.42	topological placement and ANI have congruent species assignments
R12_S91_bin.1	Acetobacter fabarum	Acetobacter	99.75	0.75	0	97.87	topological placement and ANI have congruent species assignments
R2_S81_bin.1	Lactococcus lactis	Lactococcus	100	0.38	0	97.34	topological placement and ANI have congruent species assignments
R3_S82_bin.1	Lactococcus lactis	Lactococcus	100	0.38	0	97.3	topological placement and ANI have congruent species assignments
R4_S83_bin.1	Leuconostoc mesenteroides	Leuconostoc	100	0.71	0	99.03	topological placement and ANI have congruent species assignments
R4_S83_bin.2	Lentilactobacillus kefiri	Lentilactobacillus	98.09	0	0	99.75	topological placement and ANI have congruent species assignments
R4_S83_bin.3	Lactobacillus kefiranofaciens	Lactobacillus	95.24	0	0	99.61	topological placement and ANI have congruent species assignments
R4_S83_bin.4	Lactococcus lactis	Lactococcus	100	0.75	0	97.26	topological placement and ANI have congruent species assignments
R4_S83_bin.5	Putative novel species	Acetobacter	99.83	0	0	N/A	Putative novel species
R4_S83_bin.6	Acetobacter fabarum	Acetobacter	98.26	0.75	0	98.25	topological placement and ANI have congruent species assignments
R5_S84_bin.1	Leuconostoc mesenteroides	Leuconostoc	99.47	0.71	0	99.16	topological placement and ANI have congruent species assignments
R5_S84_bin.2	Acetobacter fabarum	Acetobacter	99.75	0.75	0	98.16	topological placement and ANI have congruent species assignments
R5_S84_bin.3	Putative novel species	Acetobacter	98.88	0	0	N/A	Putative novel species
R5_S84_bin.4	Lactococcus lactis	Lactococcus	100	0.94	0	97.27	topological placement and ANI have congruent species assignments
R6_S85_bin.1	Lactococcus lactis	Lactococcus	99.62	1.82	16.67	98.45	topological placement and ANI have congruent species assignments
R7_S86_bin.1	Lactococcus lactis	Lactococcus	99.25	0.69	0	98.46	topological placement and ANI have congruent species assignments
R8_S87_bin.1	Putative novel species	Acetobacter	91.4	1.3	20	N/A	Putative novel species
R8_S87_bin.2	Lactococcus lactis	Lactococcus	99.62	0.94	0	98.54	topological placement and ANI have congruent species assignments
R9_S88_bin.1	Lactococcus lactis	Lactococcus	99.62	0.69	0	98.57	topological placement and ANI have congruent species assignments
R9_S88_bin.2	Putative novel species	Acetobacter	100	0	0	N/A	Putative novel species
S1_S92_bin.1	Lactococcus lactis	Lactococcus	99.25	0.81	33.33	97.48	topological placement and ANI have congruent species assignments
S1_S92_bin.3	Acetobacter fabarum	Acetobacter	90.72	0.75	0	97.75	topological placement and ANI have congruent species assignments
S10_S101_bin.1	Lactococcus lactis	Lactococcus	99.62	0.94	0	98.51	topological placement and ANI have congruent species assignments
S10_S101_bin.2	Lactobacillus helveticus	Lactobacillus	98.3	0	0	97.55	topological placement and ANI have congruent species assignments
S11_S102_bin.1	Lactococcus lactis	Lactococcus	99.25	0.94	0	98.54	topological placement and ANI have congruent species assignments
S11_S102_bin.2	Lactobacillus helveticus	Lactobacillus	97.65	0	0	97.76	topological placement and ANI have congruent species assignments
S11_S102_bin.3	Leuconostoc mesenteroides	Leuconostoc	91.27	0	0	98.49	topological placement and ANI have congruent species assignments
S12_S103_bin.1	Leuconostoc mesenteroides	Leuconostoc	100	0.18	0	99.29	topological placement and ANI have congruent species assignments
S12_S103_bin.3	Lactobacillus helveticus	Lactobacillus	98.3	0	0	97.63	topological placement and ANI have congruent species assignments
S12_S103_bin.4	Putative novel species	Acetobacter	100	0	0	N/A	Putative novel species
S12_S103_bin.5	Lactococcus lactis	Lactococcus	99.62	0.19	0	98.51	topological placement and ANI have congruent species assignments
S2_S93_bin.3	Lactococcus lactis	Lactococcus	95.76	0.76	0	98.63	topological placement and ANI have congruent species assignments
S3_S94_bin.2	Lactococcus lactis	Lactococcus	90.87	0.76	0	98.55	topological placement and ANI have congruent species assignments
S4_S95_bin.2	Leuconostoc mesenteroides	Leuconostoc	98.94	0	0	98.72	topological placement and ANI have congruent species assignments
S4_S95_bin.3	Lactococcus lactis	Lactococcus	95.91	0	0	98.58	topological placement and ANI have congruent species assignments
S5_S96_bin.1	Lactococcus lactis	Lactococcus	91.1	0.57	0	97.46	topological placement and ANI have congruent species assignments
S5_S96_bin.2	Lactococcus lactis	Lactococcus	96.07	0.38	0	98.72	topological placement and ANI have congruent species assignments
S5_S96_bin.3	Leuconostoc mesenteroides	Leuconostoc	95.41	0	0	98.69	topological placement and ANI have congruent species assignments
S6_S97_bin.1	Lentilactobacillus kefiri	Lentilactobacillus	99.22	0	0	99.69	topological placement and ANI have congruent species assignments
S6_S97_bin.3	Lactococcus lactis	Lactococcus	99.62	0.69	0	98.45	topological placement and ANI have congruent species assignments
S7_S98_bin.1	Lentilactobacillus kefiri	Lentilactobacillus	94.38	0	0	99.82	topological placement and ANI have congruent species assignments
S7_S98_bin.2	Lactobacillus kefiranofaciens	Lactobacillus	98.38	0.08	0	99.43	topological placement and ANI have congruent species assignments
S7_S98_bin.3	Lactococcus lactis	Lactococcus	98.87	1.07	0	98.56	topological placement and ANI have congruent species assignments
S8_S99_bin.1	Lentilactobacillus kefiri	Lentilactobacillus	99.38	0	0	99.8	topological placement and ANI have congruent species assignments
S8_S99_bin.2	Lactococcus lactis	Lactococcus	99.62	0.69	0	98.52	topological placement and ANI have congruent species assignments
S8_S99_bin.3	Lactobacillus kefiranofaciens	Lactobacillus	95.13	0	0	99.18	topological placement and ANI have congruent species assignments
S9_S100_bin.1	Lactococcus lactis	Lactococcus	99.25	0.69	0	98.49	topological placement and ANI have congruent species assignments
S9_S100_bin.2	Lactobacillus kefiranofaciens	Lactobacillus	99.03	0.73	0	99.39	topological placement and ANI have congruent species assignments
S9_S100_bin.4	Lentilactobacillus kefiri	Lentilactobacillus	93.75	0	0	99.78	topological placement and ANI have congruent species assignments
T1_S104_bin.1	Putative novel species	Acetobacter	99.83	0	0	N/A	Putative novel species
T1_S104_bin.3	Lactococcus lactis	Lactococcus	99.62	1.45	0	98.52	topological placement and ANI have congruent species assignments
T1_S104_bin.4	Leuconostoc mesenteroides	Leuconostoc	99.47	0.71	50	99.31	topological placement and ANI have congruent species assignments
T2_S105_bin.2	Leuconostoc mesenteroides	Leuconostoc	100	0.11	0	98.4	topological placement and ANI have congruent species assignments
T2_S105_bin.4	Acetobacter fabarum	Acetobacter	97.66	0.75	0	97.75	topological placement and ANI have congruent species assignments
T2_S105_bin.5	Lentilactobacillus kefiri	Lentilactobacillus	92.08	1.65	0	99.73	topological placement and ANI have congruent species assignments
T3_S106_bin.2	Acetobacter fabarum	Acetobacter	98.51	1.24	25	97.82	topological placement and ANI have congruent species assignments
T3_S106_bin.3	Lactococcus lactis	Lactococcus	99.25	0.94	0	97.26	topological placement and ANI have congruent species assignments
T3_S106_bin.4	Lactobacillus kefiranofaciens	Lactobacillus	98.38	0	0	99.61	topological placement and ANI have congruent species assignments
T3_S106_bin.5	Leuconostoc mesenteroides	Leuconostoc	99.47	0.11	0	98.38	topological placement and ANI have congruent species assignments
T4_S107_bin.1	Lactobacillus kefiranofaciens	Lactobacillus	96.86	0	0	99.79	topological placement and ANI have congruent species assignments
T4_S107_bin.2	Acetobacter fabarum	Acetobacter	97.22	0.41	0	97.81	topological placement and ANI have congruent species assignments
T4_S107_bin.3	Leuconostoc mesenteroides	Leuconostoc	100	0	0	98.49	topological placement and ANI have congruent species assignments
T4_S107_bin.4	Lactococcus lactis	Lactococcus	99.25	1.13	0	97.36	topological placement and ANI have congruent species assignments
T5_S108_bin.1	Lactococcus lactis	Lactococcus	99.25	0.94	0	97.36	topological placement and ANI have congruent species assignments
T5_S108_bin.2	Lentilactobacillus kefiri	Lentilactobacillus	94.25	0.16	0	99.79	topological placement and ANI have congruent species assignments
T5_S108_bin.3	Lactobacillus kefiranofaciens	Lactobacillus	97.94	0.08	0	99.68	topological placement and ANI have congruent species assignments
T5_S108_bin.4	Leuconostoc mesenteroides	Leuconostoc	98.94	0	0	98.55	topological placement and ANI have congruent species assignments
T5_S108_bin.5	Acetobacter fabarum	Acetobacter	99.25	0.25	0	97.93	topological placement and ANI have congruent species assignments
U-2-10_S59_bin.1	Lactococcus lactis	Lactococcus	100	0.38	0	97.47	topological placement and ANI have congruent species assignments
U-2-11_S60_bin.2	Lactococcus lactis	Lactococcus	99.81	0	0	98.56	topological placement and ANI have congruent species assignments
U-2-12_S61_bin.1	Lactococcus lactis	Lactococcus	98.49	0	0	98.64	topological placement and ANI have congruent species assignments
U-2-12_S61_bin.2	Acinetobacter albensis	Acinetobacter	99.91	0.18	0	98.11	topological placement and ANI have congruent species assignments
U-2-7_S56_bin.1	Lactococcus lactis	Lactococcus	99.06	0.38	0	97.42	topological placement and ANI have congruent species assignments
U-2-8_S57_bin.1	Leuconostoc pseudomesenteroides	Leuconostoc	97.88	0.4	50	98.21	topological placement and ANI have congruent species assignments
U-2-8_S57_bin.2	Lactococcus lactis	Lactococcus	100	0.38	0	97.47	topological placement and ANI have congruent species assignments
U-2-9_S58_bin.2	Lactococcus lactis	Lactococcus	99.62	0.38	0	97.51	topological placement and ANI have congruent species assignments
V1_S62_bin.1	Putative novel species	Acetobacter	99.75	0.5	0	N/A	Putative novel species
V1_S62_bin.2	Lactococcus lactis	Lactococcus	99.81	0	0	98.59	topological placement and ANI have congruent species assignments
V10_S71_bin.1	Lactococcus lactis	Lactococcus	99.43	0.19	0	98.53	topological placement and ANI have congruent species assignments
V10_S71_bin.2	Leuconostoc pseudomesenteroides	Leuconostoc	100	0	0	99.53	topological placement and ANI have congruent species assignments
V10_S71_bin.3	Lactococcus raffinolactis	Lactococcus	93.58	0.38	0	98.26	topological placement and ANI have congruent species assignments
V11_S72_bin.1	Lactococcus lactis	Lactococcus	96.93	0.63	0	98.48	topological placement and ANI have congruent species assignments
V11_S72_bin.2	Lactobacillus kefiranofaciens	Lactobacillus	98.05	0.97	0	99.42	topological placement and ANI have congruent species assignments
V11_S72_bin.3	Lentilactobacillus kefiri	Lentilactobacillus	99.38	0	0	99.8	topological placement and ANI have congruent species assignments
V12_S73_bin.1	Lactococcus lactis	Lactococcus	98.68	0.63	0	98.41	topological placement and ANI have congruent species assignments
V2_S63_bin.1	Lactococcus lactis	Lactococcus	99.81	0	0	98.55	topological placement and ANI have congruent species assignments
V2_S63_bin.2	Leuconostoc mesenteroides	Leuconostoc	96.83	0.53	100	98.64	topological placement and ANI have congruent species assignments
V3_S64_bin.1	Acinetobacter albensis	Acinetobacter	96.26	0.46	0	98.13	topological placement and ANI have congruent species assignments
V4_S65_bin.1	Lactococcus lactis	Lactococcus	96.6	0.19	0	98.36	topological placement and ANI have congruent species assignments
V4_S65_bin.2	Acinetobacter albensis	Acinetobacter	99.63	0.18	0	98.16	topological placement and ANI have congruent species assignments
V5_S66_bin.1	Lactococcus lactis	Lactococcus	100	0	0	98.61	topological placement and ANI have congruent species assignments
V5_S66_bin.2	Leuconostoc pseudomesenteroides	Leuconostoc	97.8	0.26	0	99.64	topological placement and ANI have congruent species assignments
V6_S67_bin.1	Lactococcus lactis	Lactococcus	99.81	0.19	0	98.53	topological placement and ANI have congruent species assignments
V6_S67_bin.2	Leuconostoc pseudomesenteroides	Leuconostoc	100	0	0	99.65	topological placement and ANI have congruent species assignments
V7_S68_bin.1	Lactococcus lactis	Lactococcus	99.25	0.82	0	98.55	topological placement and ANI have congruent species assignments
V7_S68_bin.3	Lentilactobacillus kefiri	Lentilactobacillus	95.78	0	0	99.69	topological placement and ANI have congruent species assignments
V7_S68_bin.4	Lactobacillus kefiranofaciens	Lactobacillus	99.03	0.97	0	99.39	topological placement and ANI have congruent species assignments
V8_S69_bin.1	Lactococcus lactis	Lactococcus	99.62	0.45	0	98.49	topological placement and ANI have congruent species assignments
V8_S69_bin.2	Lactococcus raffinolactis	Lactococcus	93.56	0.38	0	98.32	topological placement and ANI have congruent species assignments
V8_S69_bin.3	Lactobacillus kefiranofaciens	Lactobacillus	92.42	1.06	16.67	99.32	topological placement and ANI have congruent species assignments
V9_S70_bin.2	Lactococcus raffinolactis	Lactococcus	98.11	0.38	0	97.98	topological placement and ANI have congruent species assignments
V9_S70_bin.3	Lactococcus lactis	Lactococcus	99.62	0.44	0	98.53	topological placement and ANI have congruent species assignments
V9_S70_bin.4	Leuconostoc pseudomesenteroides	Leuconostoc	98.5	0.18	0	99.58	topological placement and ANI have congruent species assignments
W1_S74_bin.1	Lactococcus lactis	Lactococcus	100	0.65	0	98.53	topological placement and ANI have congruent species assignments
W10_S83_bin.1	Lactococcus lactis	Lactococcus	99.81	0.19	0	98.51	topological placement and ANI have congruent species assignments
W2_S75_bin.1	Leuconostoc pseudomesenteroides	Leuconostoc	99.47	0	0	99.74	topological placement and ANI have congruent species assignments
W2_S75_bin.2	Lactococcus lactis	Lactococcus	100	0	0	98.59	topological placement and ANI have congruent species assignments
W3_S76_bin.1	Lactobacillus kefiranofaciens	Lactobacillus	97.73	1.25	0	99.34	topological placement and ANI have congruent species assignments
W3_S76_bin.2	Lactococcus lactis	Lactococcus	100	0.63	0	98.42	topological placement and ANI have congruent species assignments
W4_S77_bin.1	Lactobacillus kefiranofaciens	Lactobacillus	95.32	1.25	0	99.24	topological placement and ANI have congruent species assignments
W4_S77_bin.2	Lactococcus lactis	Lactococcus	100	0.63	0	98.49	topological placement and ANI have congruent species assignments
W5_S78_bin.1	Lactococcus lactis	Lactococcus	100	0.19	0	98.49	topological placement and ANI have congruent species assignments
W5_S78_bin.2	Leuconostoc pseudomesenteroides	Leuconostoc	93.25	1.04	40	99.53	topological placement and ANI have congruent species assignments
W6_S79_bin.1	Lactococcus lactis	Lactococcus	99.81	0	0	98.51	topological placement and ANI have congruent species assignments
W6_S79_bin.2	Leuconostoc pseudomesenteroides	Leuconostoc	100	0	0	99.44	topological placement and ANI have congruent species assignments
W7_S80_bin.1	Lactococcus lactis	Lactococcus	99.81	0.19	0	98.57	topological placement and ANI have congruent species assignments
W8_S81_bin.1	Acinetobacter albensis	Acinetobacter	99.63	0.18	0	98.16	topological placement and ANI have congruent species assignments
W8_S81_bin.2	Lactococcus lactis	Lactococcus	99.43	0	0	98.53	topological placement and ANI have congruent species assignments
W9_S82_bin.1	Lactococcus lactis	Lactococcus	100	0	0	98.6	topological placement and ANI have congruent species assignments
W9_S82_bin.2	Putative novel species	Acetobacter	100	0	0	N/A	Putative novel species
A12_S12_bin.2	Lactobacillus helveticus	Lactobacillus	89.75	0	0	97.8	topological placement and ANI have congruent species assignments
A6_S6_bin.3	Leuconostoc mesenteroides	Leuconostoc	85.94	0.42	0	98.87	topological placement and ANI have congruent species assignments
A7_S7_bin.3	Lactobacillus helveticus	Lactobacillus	88.37	0.32	0	97.41	topological placement and ANI have congruent species assignments
A8_S8_bin.1	Lactococcus lactis	Lactococcus	86.27	0.75	0	98	topological placement and ANI have congruent species assignments
B1_S13_bin.1	Lactococcus lactis	Lactococcus	86.55	0.66	33.33	98.3	topological placement and ANI have congruent species assignments
B12_S24_bin.3	Acetobacter fabarum	Acetobacter	89.89	1	33.33	98.19	topological placement and ANI have congruent species assignments
B12_S24_bin.5	Lactococcus lactis	Lactococcus	83.88	0.19	0	98.23	topological placement and ANI have congruent species assignments
B4_S16_bin.3	Pseudomonas helleri	Pseudomonas	88.73	0.84	20	97.38	topological placement and ANI have congruent species assignments
B5_S17_bin.1	Lactobacillus helveticus	Lactobacillus	87.03	0.65	100	97.68	topological placement and ANI have congruent species assignments
C3_S27_bin.3	Lactococcus lactis	Lactococcus	87.85	1.51	0	97.37	topological placement and ANI have congruent species assignments
C4_S28_bin.4	Lactococcus lactis	Lactococcus	88.88	0.57	0	97.38	topological placement and ANI have congruent species assignments
C5_S29_bin.3	Lactococcus lactis	Lactococcus	83.46	0.57	0	97.57	topological placement and ANI have congruent species assignments
C6_S30_bin.1	Lactobacillus helveticus	Lactobacillus	83.7	0.16	100	97.58	topological placement and ANI have congruent species assignments
D5_S41_bin.2	Putative novel species	Acetobacter	80.62	0	0	N/A	Putative novel species
D7_S43_bin.3	Pseudomonas helleri	Pseudomonas	81.05	1.25	30	97.5	topological placement and ANI have congruent species assignments
D7_S43_bin.4	Putative novel species	Lactobacillus	81.44	0.02	0	N/A	Putative novel species
D7_S43_bin.5	Lactococcus lactis	Lactococcus	82.49	0.85	0	97.6	topological placement and ANI have congruent species assignments
D8_S44_bin.3	Lentilactobacillus kefiri	Lentilactobacillus	86.22	0.63	0	99.72	topological placement and ANI have congruent species assignments
E10_S58_bin.1	Lactobacillus kefiranofaciens	Lactobacillus	87.2	1.52	0	99.44	topological placement and ANI have congruent species assignments
E3_S51_bin.3	Lactobacillus kefiranofaciens	Lactobacillus	87.49	1.13	0	99.13	topological placement and ANI have congruent species assignments
E4_S52_bin.4	Lactococcus lactis	Lactococcus	89.98	0	0	98.51	topological placement and ANI have congruent species assignments
E5_S53_bin.1	Lactococcus lactis	Lactococcus	80.33	0	0	98.15	topological placement and ANI have congruent species assignments
E5_S53_bin.3	Lactobacillus kefiranofaciens	Lactobacillus	81.95	2	0	99.45	topological placement and ANI have congruent species assignments
E6_S54_bin.1	Lactococcus lactis	Lactococcus	82.87	1.11	0	97.47	topological placement and ANI have congruent species assignments
E9_S57_bin.2	Lactobacillus kefiranofaciens	Lactobacillus	83.62	0.45	33.33	99.59	topological placement and ANI have congruent species assignments
F1_S61_bin.4	Lactobacillus kefiranofaciens	Lactobacillus	82.68	0.33	0	99.54	topological placement and ANI have congruent species assignments
F11_S71_bin.1	Lactobacillus kefiranofaciens	Lactobacillus	87.21	1.28	0	99.36	topological placement and ANI have congruent species assignments
F11_S71_bin.4	Pseudomonas helleri	Pseudomonas	87.66	0.37	0	97.53	topological placement and ANI have congruent species assignments
F12_S72_bin.3	Pseudomonas helleri	Pseudomonas	87.9	0.96	14.29	97.34	topological placement and ANI have congruent species assignments
F12_S72_bin.4	Lactobacillus kefiranofaciens	Lactobacillus	85.37	0.16	0	99.17	topological placement and ANI have congruent species assignments
F3_S63_bin.1	Lactococcus lactis	Lactococcus	87.04	0.19	0	98.3	topological placement and ANI have congruent species assignments
F4_S64_bin.1	Lactococcus lactis	Lactococcus	86	0.19	0	98.25	topological placement and ANI have congruent species assignments
F5_S65_bin.4	Leuconostoc mesenteroides	Leuconostoc	83.44	3.03	0	98.38	topological placement and ANI have congruent species assignments
F7_S67_bin.2	Lactococcus lactis	Lactococcus	84.28	0.86	100	98.14	topological placement and ANI have congruent species assignments
F8_S68_bin.1	Pseudomonas helleri	Pseudomonas	89.57	0.55	20	97.37	topological placement and ANI have congruent species assignments
G11_S83_bin.2	Acetobacter fabarum	Acetobacter	84.14	1.74	50	97.61	topological placement and ANI have congruent species assignments
G11_S83_bin.3	Lactococcus lactis	Lactococcus	87.19	0	0	98.54	topological placement and ANI have congruent species assignments
G11_S83_bin.4	Lactococcus lactis	Lactococcus	87.55	0.57	50	97.92	topological placement and ANI have congruent species assignments
G2_S74_bin.1	Acinetobacter guillouiae	Acinetobacter	89.14	2.91	5.88	97.62	topological placement and ANI have congruent species assignments
G6_S78_bin.1	Lactococcus lactis	Lactococcus	81.69	1.72	100	97.95	topological placement and ANI have congruent species assignments
G6_S78_bin.2	Lactococcus lactis	Lactococcus	82.1	0	0	97.86	topological placement and ANI have congruent species assignments
G7_S79_bin.1	Lentilactobacillus kefiri	Lentilactobacillus	85.4	1.25	0	99.53	topological placement and ANI have congruent species assignments
G7_S79_bin.2	Lactobacillus kefiranofaciens	Lactobacillus	84.96	0.06	0	99.31	topological placement and ANI have congruent species assignments
H4_S88_bin.2	Lactococcus lactis	Lactococcus	87.91	1.79	75	97.88	topological placement and ANI have congruent species assignments
H5_S89_bin.1	Lactococcus lactis	Lactococcus	87.91	0.94	0	97.46	topological placement and ANI have congruent species assignments
I2_S98_bin.3	Lactococcus lactis	Lactococcus	85.92	0.76	0	98.35	topological placement and ANI have congruent species assignments
I6_S102_bin.1	Lactobacillus kefiranofaciens	Lactobacillus	81.97	3.67	7.69	99.28	topological placement and ANI have congruent species assignments
I9_S105_bin.2	Putative novel species	Acetobacter	80.6	0	0	N/A	Putative novel species
J11_S119_bin.1	Lactococcus lactis	Lactococcus	86.48	2.02	18.18	98.2	topological placement and ANI have congruent species assignments
J2_S110_bin.2	Lentilactobacillus kefiri	Lentilactobacillus	84.73	0.68	100	99.33	topological placement and ANI have congruent species assignments
k4_S124_bin.2	Lactobacillus kefiranofaciens	Lactobacillus	83.22	1.56	11.11	99.34	topological placement and ANI have congruent species assignments
k6_S1_bin.2	Lactobacillus kefiranofaciens	Lactobacillus	80.65	1.7	60	97.91	topological placement and ANI have congruent species assignments
L3_S10_bin.1	Pseudomonas helleri	Pseudomonas	82.98	0.41	0	97.46	topological placement and ANI have congruent species assignments
N10_S41_bin.4	Lactococcus lactis	Lactococcus	85.26	0.38	0	98.27	topological placement and ANI have congruent species assignments
N5_S36_bin.1	Lactococcus lactis	Lactococcus	81.69	0	0	98.18	topological placement and ANI have congruent species assignments
O1_S44_bin.2	Lactobacillus helveticus	Lactobacillus	89.2	0	0	97.74	topological placement and ANI have congruent species assignments
O6_S49_bin.3	Lactococcus lactis	Lactococcus	85.01	0	0	98.57	topological placement and ANI have congruent species assignments
O6_S49_bin.5	Lentilactobacillus kefiri	Lentilactobacillus	82.11	0	0	98.76	topological placement and ANI have congruent species assignments
O6_S49_bin.7	Lactobacillus kefiranofaciens	Lactobacillus	88.27	0.41	25	99.63	topological placement and ANI have congruent species assignments
O7_S50_bin.3	Lactococcus lactis	Lactococcus	88.65	0.19	0	98.48	topological placement and ANI have congruent species assignments
O7_S50_bin.4	Lentilactobacillus kefiri	Lentilactobacillus	88.75	1.13	11.11	99.02	topological placement and ANI have congruent species assignments
O8_S51_bin.6	Lactococcus lactis	Lactococcus	86.22	0.57	50	98.53	topological placement and ANI have congruent species assignments
O9_S52_bin.2	Lactococcus lactis	Lactococcus	89.66	0.01	100	98.63	topological placement and ANI have congruent species assignments
P12_S67_bin.3	Acetobacter orientalis	Acetobacter	81.86	0.17	0	97.62	topological placement and ANI have congruent species assignments
P2_S57_bin.4	Lactobacillus kefiranofaciens	Lactobacillus	88.97	0.89	0	99.46	topological placement and ANI have congruent species assignments
P3_S58_bin.3	Leuconostoc mesenteroides	Leuconostoc	83.22	1.19	0	98.84	topological placement and ANI have congruent species assignments
P7_S62_bin.1	Leuconostoc mesenteroides	Leuconostoc	86.67	0.05	0	98.79	topological placement and ANI have congruent species assignments
R1_S80_bin.4	Leuconostoc mesenteroides	Leuconostoc	80.36	0.53	0	98.63	topological placement and ANI have congruent species assignments
R10_S89_bin.3	Acetobacter fabarum	Acetobacter	82.5	0.5	0	97.66	topological placement and ANI have congruent species assignments
R12_S91_bin.2	Lactococcus lactis	Lactococcus	87.59	0.57	100	98.77	topological placement and ANI have congruent species assignments
R12_S91_bin.3	Lactococcus lactis	Lactococcus	88.58	0.98	80	97.53	topological placement and ANI have congruent species assignments
R3_S82_bin.2	Leuconostoc mesenteroides	Leuconostoc	82.03	1.23	0	98.95	topological placement and ANI have congruent species assignments
S1_S92_bin.2	Lactococcus lactis	Lactococcus	87.74	0.42	0	98.34	topological placement and ANI have congruent species assignments
S2_S93_bin.1	Lactococcus lactis	Lactococcus	82.99	0.84	12.5	97.23	topological placement and ANI have congruent species assignments
S2_S93_bin.2	Leuconostoc mesenteroides	Leuconostoc	85.89	0.37	50	98.46	topological placement and ANI have congruent species assignments
S3_S94_bin.1	Lactococcus lactis	Lactococcus	84.56	1.32	16.67	97.58	topological placement and ANI have congruent species assignments
S4_S95_bin.1	Lactococcus lactis	Lactococcus	84.38	1.55	25	96.8	topological placement and ANI have congruent species assignments
S6_S97_bin.2	Lactobacillus kefiranofaciens	Lactobacillus	81.97	0.65	0	99.44	topological placement and ANI have congruent species assignments
T3_S106_bin.1	Lentilactobacillus kefiri	Lentilactobacillus	85.24	1.09	40	99.71	topological placement and ANI have congruent species assignments
T4_S107_bin.5	Lentilactobacillus kefiri	Lentilactobacillus	86.19	0.9	0	99.63	topological placement and ANI have congruent species assignments
V1_S62_bin.3	Leuconostoc mesenteroides	Leuconostoc	82.46	0.53	0	98.38	topological placement and ANI have congruent species assignments
V2_S63_bin.3	Putative novel species	Acetobacter	85.34	0	0	N/A	Putative novel species
V3_S64_bin.2	Lactococcus lactis	Lactococcus	80.38	2.4	0	97.89	topological placement and ANI have congruent species assignments
V7_S68_bin.2	Lactococcus raffinolactis	Lactococcus	85.83	0.57	0	98.12	topological placement and ANI have congruent species assignments
V9_S70_bin.1	Lactobacillus kefiranofaciens	Lactobacillus	80.33	1.96	0	99.49	topological placement and ANI have congruent species assignments

## Sheet: Sheet1
Species	Number of genomes recovered
Acetobacter fabarum	47
Acetobacter orientalis	9
Acinetobacter albensis	6
Acinetobacter guillouiae	4
Lactobacillus helveticus	76
Lactobacillus kefiranofaciens	75
Lactococcus lactis	170
Lactococcus lactis_E	118
Lactococcus raffinolactis	7
Lactococcus raffinolactis_A	4
Lentilactobacillus kefiri	38
Leuconostoc citreum	1
Leuconostoc mesenteroides	56
Leuconostoc pseudomesenteroides	9
Propionibacterium freudenreichii	1
Pseudomonas_E azotoformans_A	2
Pseudomonas_E helleri	24
Streptococcus thermophilus	24
Thermus parvatiensis	1
