# Supplementary material for: Analysis of the milk kefir pan-metagenome reveals four community types, core species, and associated metabolic pathways
Source: iScience. 2023 Sep 21;26(10):108004. doi: 10.1016/j.isci.2023.108004 (PMC10568436; doi:10.1016/j.isci.2023.108004)
Supplement: Table S5. Details of StrainPhlAn 3 analysis of kefir metagenomic samples, related to Figure 5 — Details include outputs of multi-locus sequence alignments for each of the species considered, number of strains and marker genes detected. [file mmc6.xlsx]

## Sheet: Sheet1
Table S5. Details of StrainPhlAn 3 analysis of kefir metagenomic samples, Related to Figure 5A. Details include outputs of multi-locus sequence alignments for each of the species considered, number of strains and marker genes detected.
Representative species	Marker genes	Number of strains	Number of species-specific markers	Mean % polymorphic sites
Acetobacter fabarum	52	73	52/125	0.316475
Acetobacter orientalis	76	13	76/87	0.309358
Acinetobacter guillouiae	23	6	23/56	0.159666
Enterococcus faecalis	35	1	35/150	0.121149
Lactobacillus helveticus	35	100	35/64	0.61545
Lactobacillus kefiranofaciens	56	116	56/87	0.582793
Lactococcus chungangensis	23	4	23/134	0.30324
Lactococcus lactis	44	252	44/56	1.52737
Lactococcus phage bIL285	23	7	23/24	1.6119
Lactococcus phage bIL309	22	13	22/36	2.24435
Lactococcus phage bIL310	20	48	20/26	3.30475
Leuconostoc mesenteroides	46	83	46/53	0.355233
Leuconostoc pseudomesenteroides	50	18	50/98	0.442971
Leuconostoc suionicum	22	55	22/150	0.289462
Propionibacterium freudenreichii	35	4	35/ 149	0.302544
Pseudomonas helleri	43	35	43/70	0.25451
Pseudomonas lundensis	44	6	44/58	0.59528
Streptococcus thermophilus	43	27	43/54	0.464193
