# Supplementary material for: Analysis of the milk kefir pan-metagenome reveals four community types, core species, and associated metabolic pathways
Source: iScience. 2023 Sep 21;26(10):108004. doi: 10.1016/j.isci.2023.108004 (PMC10568436; doi:10.1016/j.isci.2023.108004)
Supplement: Table S6. Pathways detected across kefir metagenomes as determined using HUMAnN 3.0, related to Figure 7 — Details include pathway name, code higher classification (MetaCyc) and core pathway identification. [file mmc7.xlsx]

## Sheet: Supplementary table 4S
Table S6. Pathways detected across kefir metagenomes as determined using HUMAnN 3.0, Related to Figure 7. Details include pathway name, code higher classification (MetaCyc) and core pathway identification.
Pathways deteced	Pathway code	Higher classifiction	Core pathway
&gamma;-glutamyl cycle	PWY-4041	Cofactor, Carrier, and Vitamin Biosynthesis
(5Z)-dodec-5-enoate biosynthesis	PWY0-862	Fatty Acid and Lipid Biosynthesis
1,3-propanediol biosynthesis (engineered)	PWY-7385	Fermentation
1,4-dihydroxy-2-naphthoate biosynthesis I	PWY-5837	Cofactor, Carrier, and Vitamin Biosynthesis
1,4-dihydroxy-2-naphthoate biosynthesis II (plants)	PWY-5791	NA
1,4-dihydroxy-6-naphthoate biosynthesis I	PWY-7374	Cofactor, Carrier, and Vitamin Biosynthesis
1,4-dihydroxy-6-naphthoate biosynthesis II	PWY-7371	Cofactor, Carrier, and Vitamin Biosynthesis
10-cis-heptadecenoyl-CoA degradation (yeast)	PWY-7337	Fatty Acid and Lipid Degradation
10-trans-heptadecenoyl-CoA degradation (reductase-dependent, yeast)	PWY-7338	Fatty Acid and Lipid Degradation
2-methylcitrate cycle I	PWY0-42	Carboxylate Degradation
2-methylcitrate cycle II	PWY-5747	Carboxylate Degradation
3-phosphoinositide biosynthesis	PWY-6352	Fatty Acid and Lipid Biosynthesis
4-amino-2-methyl-5-phosphomethylpyrimidine biosynthesis (yeast)	PWY-7282	Cofactor, Carrier, and Vitamin Biosynthesis
4-aminobutanoate degradation V	PWY-5022	Amine and Polyamine Degradation
4-deoxy-L-threo-hex-4-enopyranuronate degradation	PWY-6507	Secondary Metabolite Degradation
4-methylcatechol degradation (ortho cleavage)	PWY-6185	Aromatic Compound Degradation
5-aminoimidazole ribonucleotide biosynthesis I	PWY-6121	Nucleoside and Nucleotide Biosynthesis
5-aminoimidazole ribonucleotide biosynthesis II	PWY-6122	Nucleoside and Nucleotide Biosynthesis
6-hydroxymethyl-dihydropterin diphosphate biosynthesis I	PWY-6147	Cofactor, Carrier, and Vitamin Biosynthesis
6-hydroxymethyl-dihydropterin diphosphate biosynthesis III (Chlamydia)	PWY-7539	Cofactor, Carrier, and Vitamin Biosynthesis
7-(3-amino-3-carboxypropyl)-wyosine biosynthesis	PWY-7286	Nucleic Acid Processing
8-amino-7-oxononanoate biosynthesis I	PWY-6519	Other Biosynthesis
acetyl-CoA fermentation to butanoate II	PWY-5676	Fermentation
acetylene degradation	P161-PWY	Carboxylate Degradation
adenine and adenosine salvage III	PWY-6609	Nucleoside and Nucleotide Biosynthesis	Core pathway
adenosine deoxyribonucleotides de novo biosynthesis II	PWY-7220	Nucleoside and Nucleotide Biosynthesis
adenosine nucleotides degradation II	SALVADEHYPOX-PWY	Nucleoside and Nucleotide Degradation
adenosine ribonucleotides de novo biosynthesis	PWY-7219	Nucleoside and Nucleotide Biosynthesis
adenosylcobalamin salvage from cobinamide I	COBALSYN-PWY	Cofactor, Carrier, and Vitamin Biosynthesis
ADP-L-glycero-&beta;-D-manno-heptose biosynthesis	PWY0-1241	Carbohydrate Biosynthesis
aerobic respiration I (cytochrome c)	PWY-3781	Electron Transfer Chains
aerobic respiration II (cytochrome c) (yeast)	PWY-7279	Electron Transfer Chains
all-trans-farnesol biosynthesis	PWY-6859	Secondary Metabolite Biosynthesis
anaerobic energy metabolism (invertebrates, cytosol)	PWY-7383	Fermentation
anaerobic energy metabolism (invertebrates, mitochondrial)	PWY-7384	Fermentation
anhydromuropeptides recycling	PWY0-1261	Secondary Metabolite Degradation
arginine, ornithine and proline interconversion	ARGORNPROST-PWY	NA
aromatic compounds degradation via &beta;-ketoadipate	PWY-5431	Aromatic Compound Degradation
aspartate superpathway	PWY0-781	NA
Bifidobacterium shunt	P124-PWY	Carbohydrate Degradation
biotin biosynthesis I	BIOTIN-BIOSYNTHESIS-PWY	Cofactor, Carrier, and Vitamin Biosynthesis
C4 photosynthetic carbon assimilation cycle, NAD-ME type	PWY-7115	Photosynthesis
C4 photosynthetic carbon assimilation cycle, NADP-ME type	PWY-241	Photosynthesis
C4 photosynthetic carbon assimilation cycle, PEPCK type	PWY-7117	Photosynthesis
caffeine degradation III (bacteria, via demethylation)	PWY-6538	Secondary Metabolite Degradation
Calvin-Benson-Bassham cycle	CALVIN-PWY	Carbohydrate Biosynthesis
catechol degradation I (meta-cleavage pathway)	PWY-5415	Aromatic Compound Degradation
catechol degradation III (ortho-cleavage pathway)	PWY-5417	Aromatic Compound Degradation
catechol degradation to &beta;-ketoadipate	CATECHOL-ORTHO-CLEAVAGE-PWY	Aromatic Compound Degradation
CDP-diacylglycerol biosynthesis I	PWY-5667	Fatty Acid and Lipid Biosynthesis
CDP-diacylglycerol biosynthesis II	PWY0-1319	Fatty Acid and Lipid Biosynthesis
chitin biosynthesis	PWY-6981	Carbohydrate Biosynthesis
chitin degradation to ethanol	PWY-7118	Carbohydrate Degradation
chorismate biosynthesis from 3-dehydroquinate	PWY-6163	Aromatic Compound Biosynthesis	Core pathway
chorismate biosynthesis I	ARO-PWY	Aromatic Compound Biosynthesis
cis-vaccenate biosynthesis	PWY-5973	Fatty Acid and Lipid Biosynthesis	Core pathway
CMP-3-deoxy-D-manno-octulosonate biosynthesis I	PWY-1269	Carbohydrate Biosynthesis
coenzyme A biosynthesis I	COA-PWY	Cofactor, Carrier, and Vitamin Biosynthesis	Core pathway
coenzyme A biosynthesis II (mammalian)	COA-PWY-1	Cofactor, Carrier, and Vitamin Biosynthesis
colanic acid building blocks biosynthesis	COLANSYN-PWY	Carbohydrate Biosynthesis
creatinine degradation I	CRNFORCAT-PWY	Amine and Polyamine Degradation
D-fructuronate degradation	PWY-7242	Carboxylate Degradation
D-galactarate degradation I	GALACTARDEG-PWY	Carboxylate Degradation
D-galactose degradation V (Leloir pathway)	PWY66-422	NA
D-galacturonate degradation I	GALACTUROCAT-PWY	Carboxylate Degradation
D-glucarate degradation I	GLUCARDEG-PWY	Carboxylate Degradation
D-myo-inositol (1,4,5)-trisphosphate biosynthesis	PWY-6351	Secondary Metabolite Biosynthesis
diacylglycerol and triacylglycerol biosynthesis	TRIGLSYN-PWY	Fatty Acid and Lipid Biosynthesis
diphthamide biosynthesis (eukaryotes)	PWY-7546	Amino Acid Biosynthesis
docosahexaenoate biosynthesis I (lower eukaryotes)	PWY-7053	Fatty Acid and Lipid Biosynthesis
dTDP-L-rhamnose biosynthesis I	DTDPRHAMSYN-PWY	Carbohydrate Biosynthesis	Core pathway
dTDP-N-acetylthomosamine biosynthesis	PWY-7315	Carbohydrate Biosynthesis
enterobacterial common antigen biosynthesis	ECASYN-PWY	Carbohydrate Biosynthesis
enterobactin biosynthesis	ENTBACSYN-PWY	Secondary Metabolite Biosynthesis
ergosterol biosynthesis I	PWY-6075	Fatty Acid and Lipid Biosynthesis
fatty acid &alpha;-oxidation III	PWY66-388	Fatty Acid and Lipid Degradation
fatty acid &beta;-oxidation (peroxisome, yeast)	PWY-7288	Fatty Acid and Lipid Degradation
fatty acid &beta;-oxidation I	FAO-PWY	Fatty Acid and Lipid Degradation
fatty acid &beta;-oxidation II (peroxisome)	PWY-5136	Fatty Acid and Lipid Degradation
fatty acid &beta;-oxidation VI (peroxisome)	PWY66-391	Fatty Acid and Lipid Degradation
fatty acid beta-oxidation V (unsaturated, odd number, di-isomerase-dependent)	PWY-6837	Fatty Acid and Lipid Degradation
fatty acid elongation -- saturated	FASYN-ELONG-PWY	Fatty Acid and Lipid Biosynthesis
fatty acid salvage	PWY-7094	Fatty Acid and Lipid Biosynthesis
ferredoxin oxidoreductase)	PWY-6969	C1 Compound Utilization and Assimilation
flavin biosynthesis I (bacteria and plants)	RIBOSYN2-PWY	Cofactor, Carrier, and Vitamin Biosynthesis
flavin biosynthesis III (fungi)	PWY-6168	Cofactor, Carrier, and Vitamin Biosynthesis
folate transformations I	PWY-2201	Cofactor, Carrier, and Vitamin Biosynthesis
folate transformations II	PWY-3841	Cofactor, Carrier, and Vitamin Biosynthesis
formaldehyde assimilation II (RuMP Cycle)	PWY-1861	C1 Compound Utilization and Assimilation
formaldehyde assimilation III (dihydroxyacetone cycle)	P185-PWY	C1 Compound Utilization and Assimilation
formaldehyde oxidation I	RUMP-PWY	C1 Compound Utilization and Assimilation
fucose degradation	FUCCAT-PWY	Carbohydrate Degradation
GABA shunt	GLUDEG-I-PWY	Amine and Polyamine Degradation
galactose degradation I (Leloir pathway)	PWY-6317	Carbohydrate Degradation	Core pathway
GDP-mannose biosynthesis	PWY-5659	Carbohydrate Biosynthesis
gluconeogenesis I	GLUCONEO-PWY	Carbohydrate Biosynthesis
gluconeogenesis III	PWY66-399	Carbohydrate Biosynthesis
glucose and glucose-1-phosphate degradation	GLUCOSE1PMETAB-PWY	Carbohydrate Degradation
glucose degradation (oxidative)	DHGLUCONATE-PYR-CAT-PWY	Carbohydrate Degradation
glutaryl-CoA degradation	PWY-5177	Carboxylate Degradation
glycogen biosynthesis I (from ADP-D-Glucose)	GLYCOGENSYNTH-PWY	Carbohydrate Biosynthesis
glycogen biosynthesis II (from UDP-D-Glucose)	PWY-5067	Carbohydrate Biosynthesis
glycogen degradation I (bacterial)	GLYCOCAT-PWY	Carbohydrate Degradation
glycogen degradation II (eukaryotic)	PWY-5941	Carbohydrate Degradation
glycolysis I (from glucose 6-phosphate)	GLYCOLYSIS	Glycolysis
glycolysis II (from fructose 6-phosphate)	PWY-5484	Glycolysis
glycolysis III (from glucose)	ANAGLYCOLYSIS-PWY	Glycolysis	Core pathway
glycolysis IV (plant cytosol)	PWY-1042	Glycolysis	Core pathway
glycolysis VI (metazoan)	PWY66-400	NA	Core pathway
glyoxylate cycle	GLYOXYLATE-BYPASS	NA
gondoate biosynthesis (anaerobic)	PWY-7663	Fatty Acid and Lipid Biosynthesis	Core pathway
guanosine deoxyribonucleotides de novo biosynthesis II	PWY-7222	Nucleoside and Nucleotide Biosynthesis
guanosine nucleotides degradation II	PWY-6606	Nucleoside and Nucleotide Degradation
guanosine nucleotides degradation III	PWY-6608	Nucleoside and Nucleotide Degradation
guanosine ribonucleotides de novo biosynthesis	PWY-7221	Nucleoside and Nucleotide Biosynthesis
heme biosynthesis I (aerobic)	HEME-BIOSYNTHESIS-II	Cofactor, Carrier, and Vitamin Biosynthesis
heme biosynthesis II (anaerobic)	HEMESYN2-PWY	Cofactor, Carrier, and Vitamin Biosynthesis
heterolactic fermentation	P122-PWY	Fermentation
hexitol fermentation to lactate, formate, ethanol and acetate	P461-PWY	Carboxylate Degradation
homolactic fermentation	ANAEROFRUCAT-PWY	Fermentation
incomplete reductive TCA cycle	P42-PWY	C1 Compound Utilization and Assimilation
inosine-5'-phosphate biosynthesis I	PWY-6123	Nucleoside and Nucleotide Biosynthesis
inosine-5'-phosphate biosynthesis II	PWY-6124	Nucleoside and Nucleotide Biosynthesis
inosine-5'-phosphate biosynthesis III	PWY-7234	Nucleoside and Nucleotide Biosynthesis
isoprene biosynthesis I	PWY-6270	Secondary Metabolite Biosynthesis
isoprene biosynthesis II (engineered)	PWY-7391	Secondary Metabolite Biosynthesis
juniperonate biosynthesis	PWY-7619	Fatty Acid and Lipid Biosynthesis
ketogenesis	PWY66-367	Other
ketogluconate metabolism	KETOGLUCONMET-PWY	Carboxylate Degradation
L-arabinose degradation IV	PWY-7295	Carbohydrate Degradation
L-arginine biosynthesis I (via L-ornithine)	ARGSYN-PWY	Amino Acid Biosynthesis
L-arginine biosynthesis II (acetyl cycle)	ARGSYNBSUB-PWY	Amino Acid Biosynthesis	Core pathway
L-arginine biosynthesis III (via N-acetyl-L-citrulline)	PWY-5154	Amino Acid Biosynthesis
L-arginine biosynthesis IV (archaebacteria)	PWY-7400	Amino Acid Biosynthesis	Core pathway
L-arginine degradation II (AST pathway)	AST-PWY	Amino Acid Degradation
L-ascorbate biosynthesis IV	PWY3DJ-35471	Cofactor, Carrier, and Vitamin Biosynthesis
L-ascorbate biosynthesis VI (engineered pathway)	PWY-7165	Cofactor, Carrier, and Vitamin Biosynthesis
L-citrulline biosynthesis	CITRULBIO-PWY	Amino Acid Biosynthesis
L-glutamate and L-glutamine biosynthesis	PWY-5505	Amino Acid Biosynthesis
L-glutamate degradation IV	PWY-4321	NA
L-glutamine biosynthesis III	PWY-6549	NA
L-histidine biosynthesis	HISTSYN-PWY	Amino Acid Biosynthesis	Core pathway
L-histidine degradation I	HISDEG-PWY	Amino Acid Degradation
L-histidine degradation II	PWY-5028	Amino Acid Degradation
L-homoserine and L-methionine biosynthesis	METSYN-PWY	Amino Acid Biosynthesis
L-isoleucine biosynthesis I (from threonine)	ILEUSYN-PWY	Amino Acid Biosynthesis
L-isoleucine biosynthesis III	PWY-5103	Amino Acid Biosynthesis	Core pathway
L-isoleucine biosynthesis IV	PWY-5104	Amino Acid Biosynthesis
L-leucine degradation I	LEU-DEG2-PWY	Amino Acid Degradation
L-lysine biosynthesis I	DAPLYSINESYN-PWY	Amino Acid Biosynthesis
L-lysine biosynthesis II	PWY-2941	Amino Acid Biosynthesis
L-lysine biosynthesis III	PWY-2942	Amino Acid Biosynthesis	Core pathway
L-lysine biosynthesis V	PWY-3081	Amino Acid Biosynthesis
L-lysine biosynthesis VI	PWY-5097	Amino Acid Biosynthesis
L-methionine biosynthesis I	HOMOSER-METSYN-PWY	Amino Acid Biosynthesis
L-methionine biosynthesis III	HSERMETANA-PWY	Amino Acid Biosynthesis	Core pathway
L-ornithine biosynthesis	GLUTORN-PWY	Amino Acid Biosynthesis
L-ornithine de novo biosynthesis	ARGININE-SYN4-PWY	Amino Acid Biosynthesis
L-phenylalanine degradation III	PWY-5079	Amino Acid Degradation
L-phenylalanine degradation IV (mammalian, via side chain)	PWY-6318	Amino Acid Degradation
L-proline biosynthesis II (from arginine)	PWY-4981	Amino Acid Biosynthesis	Core pathway
L-rhamnose degradation I	RHAMCAT-PWY	Carbohydrate Degradation
L-tryptophan biosynthesis	TRPSYN-PWY	Amino Acid Biosynthesis
L-tryptophan degradation to 2-amino-3-carboxymuconate semialdehyde	PWY-5651	Amino Acid Degradation
L-tryptophan degradation VIII (to tryptophol)	PWY-5081	Amino Acid Degradation
L-tryptophan degradation XI (mammalian, via kynurenine)	PWY-6309	Amino Acid Degradation
L-valine biosynthesis	VALSYN-PWY	Amino Acid Biosynthesis	Core pathway
L-valine degradation I	VALDEG-PWY	Amino Acid Degradation
lactose and galactose degradation I	LACTOSECAT-PWY	Carbohydrate Degradation	Core pathway
leucopelargonidin and leucocyanidin biosynthesis	PWY1F-823	Secondary Metabolite Biosynthesis
lipid IVA biosynthesis	NAGLIPASYN-PWY	Cell Structure Biosynthesis
mannitol cycle	PWY-6531	Secondary Metabolite Degradation
methylerythritol phosphate pathway I	NONMEVIPP-PWY	Secondary Metabolite Biosynthesis
methylerythritol phosphate pathway II	PWY-7560	Secondary Metabolite Biosynthesis
methylphosphonate degradation I	PWY0-1533	Inorganic Nutrient Metabolism
mevalonate pathway I	PWY-922	Secondary Metabolite Biosynthesis
mixed acid fermentation	FERMENTATION-PWY	Fermentation
monoacylglycerol metabolism (yeast)	PWY-7420	Fatty Acid and Lipid Biosynthesis
mycolate biosynthesis	PWYG-321	Fatty Acid and Lipid Biosynthesis
N10-formyl-tetrahydrofolate biosynthesis	1CMET2-PWY	Cofactor, Carrier, and Vitamin Biosynthesis
NAD biosynthesis I (from aspartate)	PYRIDNUCSYN-PWY	Cofactor, Carrier, and Vitamin Biosynthesis
NAD biosynthesis II (from tryptophan)	NADSYN-PWY	Cofactor, Carrier, and Vitamin Biosynthesis
NAD salvage pathway I	PYRIDNUCSAL-PWY	Cofactor, Carrier, and Vitamin Biosynthesis
NAD salvage pathway II	NAD-BIOSYNTHESIS-II	Cofactor, Carrier, and Vitamin Biosynthesis
NAD/NADH phosphorylation and dephosphorylation	PWY-5083	Interconversions
NAD/NADP-NADH/NADPH cytosolic interconversion (yeast)	PWY-7268	Cofactor, Carrier, and Vitamin Biosynthesis
NAD/NADP-NADH/NADPH mitochondrial interconversion (yeast)	PWY-7269	Cofactor, Carrier, and Vitamin Biosynthesis
nicotinate degradation I	PWY-722	Aromatic Compound Degradation
nitrate reduction V (assimilatory)	PWY-5675	Inorganic Nutrient Metabolism
nitrate reduction VI (assimilatory)	PWY490-3	Inorganic Nutrient Metabolism
nylon-6 oligomer degradation	P621-PWY	Degradation/Utilization/Assimilation - Other
O-antigen building blocks biosynthesis (E. coli)	OANTIGEN-PWY	Carbohydrate Biosynthesis
octane oxidation	P221-PWY	Degradation/Utilization/Assimilation - Other
octanoyl-[acyl-carrier protein] biosynthesis (mitochondria, yeast)	PWY-7388	Fatty Acid and Lipid Biosynthesis
oleate biosynthesis IV (anaerobic)	PWY-7664	Fatty Acid and Lipid Biosynthesis
palmitate biosynthesis II (bacteria and plants)	PWY-5971	Fatty Acid and Lipid Biosynthesis
palmitoleate biosynthesis I (from (5Z)-dodec-5-enoate)	PWY-6282	Fatty Acid and Lipid Biosynthesis
pantothenate and coenzyme A biosynthesis I	PANTOSYN-PWY	Cofactor, Carrier, and Vitamin Biosynthesis
pantothenate and coenzyme A biosynthesis III	PWY-4242	NA
pentose phosphate pathway	PENTOSE-P-PWY	Pentose Phosphate Pathways
pentose phosphate pathway (non-oxidative branch)	NONOXIPENT-PWY	Pentose Phosphate Pathways	Core pathway
peptidoglycan biosynthesis I (meso-diaminopimelate containing)	PEPTIDOGLYCANSYN-PWY	Cell Structure Biosynthesis	Core pathway
peptidoglycan biosynthesis II (staphylococci)	PWY-5265	Cell Structure Biosynthesis
peptidoglycan biosynthesis III (mycobacteria)	PWY-6385	Cell Structure Biosynthesis
peptidoglycan biosynthesis IV (Enterococcus faecium)	PWY-6471	Cell Structure Biosynthesis
peptidoglycan biosynthesis V (&beta;-lactam resistance)	PWY-6470	Cell Structure Biosynthesis
peptidoglycan maturation (meso-diaminopimelate containing)	PWY0-1586	Cell Structure Biosynthesis
petroselinate biosynthesis	PWY-5367	Fatty Acid and Lipid Biosynthesis
phosphatidate metabolism, as a signaling molecule	PWY-7039	Fatty Acid and Lipid Biosynthesis
phosphatidylcholine acyl editing	PWY-6803	Fatty Acid and Lipid Biosynthesis
phosphatidylglycerol biosynthesis I (plastidic)	PWY4FS-7	Fatty Acid and Lipid Biosynthesis
phosphatidylglycerol biosynthesis II (non-plastidic)	PWY4FS-8	Fatty Acid and Lipid Biosynthesis
phospholipases	LIPASYN-PWY	Fatty Acid and Lipid Degradation
phospholipid remodeling (phosphatidylethanolamine, yeast)	PWY-7409	Fatty Acid and Lipid Biosynthesis
phosphopantothenate biosynthesis I	PANTO-PWY	Cofactor, Carrier, and Vitamin Biosynthesis
phytate degradation I	PWY-4702	Secondary Metabolite Degradation
phytol degradation	PWY66-389	Alcohol Degradation
polyisoprenoid biosynthesis (E. coli)	POLYISOPRENSYN-PWY	Polyprenyl Biosynthesis
polymyxin resistance	PWY0-1338	Cell Structure Biosynthesis
ppGpp biosynthesis	PPGPPMET-PWY	Metabolic Regulator Biosynthesis
preQ0 biosynthesis	PWY-6703	Secondary Metabolite Biosynthesis
protocatechuate degradation II (ortho-cleavage pathway)	PROTOCATECHUATE-ORTHO-CLEAVAGE-PWY	Aromatic Compound Degradation
purine nucleobases degradation I (anaerobic)	P164-PWY	Nucleoside and Nucleotide Degradation
purine nucleotides degradation II (aerobic)	PWY-6353	Nucleoside and Nucleotide Degradation
purine ribonucleosides degradation	PWY0-1296	Nucleoside and Nucleotide Degradation	Core pathway
putrescine biosynthesis IV	PWY-6305	Amine and Polyamine Biosynthesis
pyridine nucleotide cycling (plants)	PWY-5381	Cofactor, Carrier, and Vitamin Biosynthesis
pyridoxal 5'-phosphate biosynthesis I	PYRIDOXSYN-PWY	Cofactor, Carrier, and Vitamin Biosynthesis
pyrimidine deoxyribonucleosides salvage	PWY-7199	Nucleoside and Nucleotide Biosynthesis
pyrimidine deoxyribonucleotide phosphorylation	PWY-7197	Nucleoside and Nucleotide Biosynthesis
pyrimidine deoxyribonucleotides biosynthesis from CTP	PWY-7210	Nucleoside and Nucleotide Biosynthesis
pyrimidine deoxyribonucleotides de novo biosynthesis I	PWY-7184	Nucleoside and Nucleotide Biosynthesis
pyrimidine deoxyribonucleotides de novo biosynthesis II	PWY-7187	Nucleoside and Nucleotide Biosynthesis
pyrimidine deoxyribonucleotides de novo biosynthesis III	PWY-6545	Nucleoside and Nucleotide Biosynthesis
pyrimidine deoxyribonucleotides de novo biosynthesis IV	PWY-7198	Nucleoside and Nucleotide Biosynthesis
pyruvate fermentation to acetate and lactate II	PWY-5100	Carboxylate Degradation	Core pathway
pyruvate fermentation to isobutanol (engineered)	PWY-7111	Fermentation
pyruvate fermentation to propanoate I	P108-PWY	Fermentation
queuosine biosynthesis	PWY-6700	Nucleic Acid Processing
reductive acetyl coenzyme A pathway	CODH-PWY	C1 Compound Utilization and Assimilation
Rubisco shunt	PWY-5723	NA
S-adenosyl-L-methionine cycle I	PWY-6151	Cofactor, Carrier, and Vitamin Biosynthesis	Core pathway
sciadonate biosynthesis	PWY-6598	Fatty Acid and Lipid Biosynthesis
seleno-amino acid biosynthesis	PWY-6936	Amino Acid Biosynthesis	Core pathway
spermidine biosynthesis III	PWY-6834	Amine and Polyamine Biosynthesis
sphingolipid biosynthesis (plants)	PWY-5129	Fatty Acid and Lipid Biosynthesis
sphingolipid biosynthesis (yeast)	SPHINGOLIPID-SYN-PWY	Fatty Acid and Lipid Biosynthesis
stachyose degradation	PWY-6527	Carbohydrate Degradation
starch biosynthesis	PWY-622	Carbohydrate Biosynthesis
starch degradation III	PWY-6731	Carbohydrate Degradation
starch degradation V	PWY-6737	Carbohydrate Degradation
stearate biosynthesis II (bacteria and plants)	PWY-5989	Fatty Acid and Lipid Biosynthesis
stearate biosynthesis III (fungi)	PWY3O-355	Fatty Acid and Lipid Biosynthesis
sucrose degradation II (sucrose synthase)	PWY-3801	Carbohydrate Degradation
sucrose degradation III (sucrose invertase)	PWY-621	Carbohydrate Degradation
sucrose degradation IV (sucrose phosphorylase)	PWY-5384	Carbohydrate Degradation
sulfate reduction I (assimilatory)	SO4ASSIM-PWY	Inorganic Nutrient Metabolism
superpathay of heme biosynthesis from glutamate	PWY-5918	Cofactor, Carrier, and Vitamin Biosynthesis
superpathway NAD/NADP - NADH/NADPH interconversion (yeast)	PWY-7245	Cofactor, Carrier, and Vitamin Biosynthesis
superpathway of &beta;-D-glucuronide and D-glucuronate degradation	GLUCUROCAT-PWY	Carboxylate Degradation
superpathway of (R,R)-butanediol biosynthesis	P125-PWY	Other Biosynthesis	Core pathway
superpathway of 2,3-butanediol biosynthesis	PWY-6396	Other Biosynthesis
superpathway of 5-aminoimidazole ribonucleotide biosynthesis	PWY-6277	Nucleoside and Nucleotide Biosynthesis	Core pathway
superpathway of acetyl-CoA biosynthesis	PWY-5173	NA
superpathway of adenosine nucleotides de novo biosynthesis I	PWY-7229	Nucleoside and Nucleotide Biosynthesis
superpathway of adenosine nucleotides de novo biosynthesis II	PWY-6126	Nucleoside and Nucleotide Biosynthesis
superpathway of allantoin degradation in yeast	ALLANTOINDEG-PWY	Amine and Polyamine Degradation
superpathway of anaerobic sucrose degradation	PWY-7345	Carbohydrate Degradation
superpathway of arginine and polyamine biosynthesis	ARG+POLYAMINE-SYN	NA
superpathway of aromatic amino acid biosynthesis	COMPLETE-ARO-PWY	Amino Acid Biosynthesis
superpathway of branched amino acid biosynthesis	BRANCHED-CHAIN-AA-SYN-PWY	Amino Acid Biosynthesis
superpathway of cytosolic glycolysis (plants), pyruvate dehydrogenase and TCA cycle	PWY-5464	NA
superpathway of D-glucarate and D-galactarate degradation	GLUCARGALACTSUPER-PWY	NA
superpathway of demethylmenaquinol-6 biosynthesis I	PWY-5860	Cofactor, Carrier, and Vitamin Biosynthesis
superpathway of demethylmenaquinol-8 biosynthesis	PWY-5861	Cofactor, Carrier, and Vitamin Biosynthesis
superpathway of demethylmenaquinol-9 biosynthesis	PWY-5862	Cofactor, Carrier, and Vitamin Biosynthesis
superpathway of fatty acid biosynthesis I (E. coli)	PWY0-881	Fatty Acid and Lipid Biosynthesis
superpathway of fatty acid biosynthesis initiation (E. coli)	FASYN-INITIAL-PWY	Fatty Acid and Lipid Biosynthesis
superpathway of fatty acids biosynthesis (E. coli)	PWY-6285	Fatty Acid and Lipid Biosynthesis
superpathway of fermentation (Chlamydomonas reinhardtii)	PWY4LZ-257	Fermentation
superpathway of fucose and rhamnose degradation	FUC-RHAMCAT-PWY	NA
superpathway of GDP-mannose-derived O-antigen building blocks biosynthesis	PWY-7323	Carbohydrate Biosynthesis
superpathway of geranylgeranyl diphosphate biosynthesis II (via MEP)	PWY-5121	Polyprenyl Biosynthesis
superpathway of geranylgeranyldiphosphate biosynthesis I (via mevalonate)	PWY-5910	Polyprenyl Biosynthesis
superpathway of glucose and xylose degradation	PWY-6901	Carbohydrate Degradation
superpathway of glycerol degradation to 1,3-propanediol	GOLPDLCAT-PWY	Alcohol Degradation
superpathway of glycol metabolism and degradation	GLYCOL-GLYOXDEG-PWY	Alcohol Degradation
superpathway of glycolysis and Entner-Doudoroff	GLYCOLYSIS-E-D	NA
superpathway of glycolysis, pyruvate dehydrogenase, TCA, and glyoxylate bypass	GLYCOLYSIS-TCA-GLYOX-BYPASS	NA
superpathway of glyoxylate bypass and TCA	TCA-GLYOX-BYPASS	NA
superpathway of glyoxylate cycle and fatty acid degradation	PWY-561	NA
superpathway of guanosine nucleotides de novo biosynthesis I	PWY-7228	Nucleoside and Nucleotide Biosynthesis
superpathway of guanosine nucleotides de novo biosynthesis II	PWY-6125	Nucleoside and Nucleotide Biosynthesis
superpathway of guanosine nucleotides degradation (plants)	PWY-6595	Nucleoside and Nucleotide Degradation
superpathway of heme biosynthesis from glycine	PWY-5920	Cofactor, Carrier, and Vitamin Biosynthesis
superpathway of heme biosynthesis from uroporphyrinogen-III	PWY0-1415	Cofactor, Carrier, and Vitamin Biosynthesis
superpathway of hexitol degradation (bacteria)	HEXITOLDEGSUPER-PWY	Secondary Metabolite Degradation
superpathway of hexuronide and hexuronate degradation	GALACT-GLUCUROCAT-PWY	NA
superpathway of histidine, purine, and pyrimidine biosynthesis	PRPP-PWY	NA
superpathway of L-alanine biosynthesis	PWY0-1061	Amino Acid Biosynthesis
superpathway of L-arginine and L-ornithine degradation	ORNARGDEG-PWY	Amino Acid Degradation
superpathway of L-arginine, putrescine, and 4-aminobutanoate degradation	ARGDEG-PWY	Amino Acid Degradation
superpathway of L-aspartate and L-asparagine biosynthesis	ASPASN-PWY	Amino Acid Biosynthesis
superpathway of L-citrulline metabolism	PWY-5004	Amino Acid Biosynthesis
superpathway of L-isoleucine biosynthesis I	PWY-3001	Amino Acid Biosynthesis	Core pathway
superpathway of L-lysine, L-threonine and L-methionine biosynthesis I	P4-PWY	Amino Acid Biosynthesis
superpathway of L-lysine, L-threonine and L-methionine biosynthesis II	PWY-724	Amino Acid Biosynthesis
superpathway of L-methionine biosynthesis (by sulfhydrylation)	PWY-5345	Amino Acid Biosynthesis
superpathway of L-methionine biosynthesis (transsulfuration)	PWY-5347	Amino Acid Biosynthesis
superpathway of L-phenylalanine biosynthesis	PWY-6628	Amino Acid Biosynthesis
superpathway of L-serine and glycine biosynthesis I	SER-GLYSYN-PWY	Amino Acid Biosynthesis	Core pathway
superpathway of L-threonine biosynthesis	THRESYN-PWY	Amino Acid Biosynthesis	Core pathway
superpathway of L-tryptophan biosynthesis	PWY-6629	Amino Acid Biosynthesis
superpathway of L-tyrosine biosynthesis	PWY-6630	Amino Acid Biosynthesis
superpathway of menaquinol-10 biosynthesis	PWY-5896	Cofactor, Carrier, and Vitamin Biosynthesis
superpathway of menaquinol-11 biosynthesis	PWY-5897	Cofactor, Carrier, and Vitamin Biosynthesis
superpathway of menaquinol-12 biosynthesis	PWY-5898	Cofactor, Carrier, and Vitamin Biosynthesis
superpathway of menaquinol-13 biosynthesis	PWY-5899	Cofactor, Carrier, and Vitamin Biosynthesis
superpathway of menaquinol-6 biosynthesis I	PWY-5850	Cofactor, Carrier, and Vitamin Biosynthesis
superpathway of menaquinol-7 biosynthesis	PWY-5840	Cofactor, Carrier, and Vitamin Biosynthesis
superpathway of menaquinol-8 biosynthesis I	PWY-5838	Cofactor, Carrier, and Vitamin Biosynthesis
superpathway of menaquinol-9 biosynthesis	PWY-5845	Cofactor, Carrier, and Vitamin Biosynthesis
superpathway of methylglyoxal degradation	METHGLYUT-PWY	Aldehyde Degradation
superpathway of mycolate biosynthesis	PWY-6113	Fatty Acid and Lipid Biosynthesis
superpathway of N-acetylglucosamine, N-acetylmannosamine and N-acetylneuraminate degradation	GLCMANNANAUT-PWY	Amine and Polyamine Degradation
superpathway of N-acetylneuraminate degradation	P441-PWY	Carboxylate Degradation
superpathway of NAD biosynthesis in eukaryotes	PWY-3502	Cofactor, Carrier, and Vitamin Biosynthesis
superpathway of ornithine degradation	ORNDEG-PWY	Amine and Polyamine Degradation
superpathway of phosphatidate biosynthesis (yeast)	PWY-7411	Fatty Acid and Lipid Biosynthesis
superpathway of phospholipid biosynthesis I (bacteria)	PHOSLIPSYN-PWY	Fatty Acid and Lipid Biosynthesis
superpathway of phylloquinol biosynthesis	PWY-5863	Cofactor, Carrier, and Vitamin Biosynthesis
superpathway of polyamine biosynthesis I	POLYAMSYN-PWY	Amine and Polyamine Biosynthesis
superpathway of polyamine biosynthesis II	POLYAMINSYN3-PWY	Amine and Polyamine Biosynthesis
superpathway of purine deoxyribonucleosides degradation	PWY0-1297	Nucleoside and Nucleotide Degradation
superpathway of purine nucleotide salvage	PWY66-409	Nucleoside and Nucleotide Biosynthesis
superpathway of purine nucleotides de novo biosynthesis I	PWY-841	Nucleoside and Nucleotide Biosynthesis
superpathway of purine nucleotides de novo biosynthesis II	DENOVOPURINE2-PWY	Nucleoside and Nucleotide Biosynthesis
superpathway of pyridoxal 5'-phosphate biosynthesis and salvage	PWY0-845	Cofactor, Carrier, and Vitamin Biosynthesis
superpathway of pyrimidine deoxyribonucleosides degradation	PWY0-1298	Nucleoside and Nucleotide Degradation
superpathway of pyrimidine deoxyribonucleotides de novo biosynthesis	PWY-7211	Nucleoside and Nucleotide Biosynthesis
superpathway of pyrimidine deoxyribonucleotides de novo biosynthesis (E. coli)	PWY0-166	Nucleoside and Nucleotide Biosynthesis
superpathway of pyrimidine nucleobases salvage	PWY-7208	Nucleoside and Nucleotide Biosynthesis
superpathway of pyrimidine ribonucleosides salvage	PWY-7196	Nucleoside and Nucleotide Biosynthesis
superpathway of pyrimidine ribonucleotides de novo biosynthesis	PWY0-162	Nucleoside and Nucleotide Biosynthesis
superpathway of S-adenosyl-L-methionine biosynthesis	MET-SAM-PWY	NA
superpathway of salicylate degradation	PWY-6182	Aromatic Compound Degradation
superpathway of sulfate assimilation and cysteine biosynthesis	SULFATE-CYS-PWY	Inorganic Nutrient Metabolism
superpathway of sulfur amino acid biosynthesis (Saccharomyces cerevisiae)	PWY-821	Amino Acid Biosynthesis
superpathway of sulfur oxidation (Acidianus ambivalens)	PWY-5304	Inorganic Nutrient Metabolism
superpathway of tetrahydrofolate biosynthesis	PWY-6612	Cofactor, Carrier, and Vitamin Biosynthesis
superpathway of tetrahydrofolate biosynthesis and salvage	FOLSYN-PWY	Cofactor, Carrier, and Vitamin Biosynthesis
superpathway of thiamin diphosphate biosynthesis I	THISYN-PWY	Cofactor, Carrier, and Vitamin Biosynthesis
superpathway of thiamin diphosphate biosynthesis II	PWY-6895	Cofactor, Carrier, and Vitamin Biosynthesis
superpathway of thiamin diphosphate biosynthesis III (eukaryotes)	THISYNARA-PWY	Cofactor, Carrier, and Vitamin Biosynthesis
superpathway of thiosulfate metabolism (Desulfovibrio sulfodismutans)	PWY-5306	Inorganic Nutrient Metabolism
superpathway of ubiquinol-6 biosynthesis (eukaryotic)	PWY-7235	Cofactor, Carrier, and Vitamin Biosynthesis
superpathway of ubiquinol-8 biosynthesis (prokaryotic)	UBISYN-PWY	Cofactor, Carrier, and Vitamin Biosynthesis
superpathway of UDP-glucose-derived O-antigen building blocks biosynthesis	PWY-7328	Carbohydrate Biosynthesis
superpathway of unsaturated fatty acids biosynthesis (E. coli)	PWY-6284	Fatty Acid and Lipid Biosynthesis
taxadiene biosynthesis (engineered)	PWY-7392	Secondary Metabolite Biosynthesis
TCA cycle I (prokaryotic)	TCA	TCA cycle
TCA cycle II (plants and fungi)	PWY-5690	TCA cycle
TCA cycle III (animals)	PWY66-398	TCA cycle
TCA cycle IV (2-oxoglutarate decarboxylase)	P105-PWY	TCA cycle
TCA cycle VI (obligate autotrophs)	PWY-5913	TCA cycle
TCA cycle VII (acetate-producers)	PWY-7254	TCA cycle
TCA cycle VIII (helicobacter)	REDCITCYC	TCA cycle
teichoic acid (poly-glycerol) biosynthesis	TEICHOICACID-PWY	Cell Structure Biosynthesis
tetrapyrrole biosynthesis I (from glutamate)	PWY-5188	Tetrapyrrole Biosynthesis
tetrapyrrole biosynthesis II (from glycine)	PWY-5189	Tetrapyrrole Biosynthesis
thiamin formation from pyrithiamine and oxythiamine (yeast)	PWY-7357	Cofactor, Carrier, and Vitamin Biosynthesis
thiamin salvage II	PWY-6897	Cofactor, Carrier, and Vitamin Biosynthesis
thiazole biosynthesis I (E. coli)	PWY-6892	Cofactor, Carrier, and Vitamin Biosynthesis
thiazole biosynthesis II (Bacillus)	PWY-6891	Cofactor, Carrier, and Vitamin Biosynthesis
toluene degradation I (aerobic) (via o-cresol)	PWY-5180	Aromatic Compound Degradation
toluene degradation II (aerobic) (via 4-methylcatechol)	PWY-5182	NA
toluene degradation III (aerobic) (via p-cresol)	PWY-5181	Aromatic Compound Degradation
trehalose degradation V	PWY-2723	Carbohydrate Degradation
tRNA charging	TRNA-CHARGING-PWY	Aminoacyl-tRNA Charging
tRNA methylation (yeast)	PWY-6829	Nucleic Acid Processing
tRNA processing	PWY0-1479	Nucleic Acid Processing
ubiquinol-10 biosynthesis (eukaryotic)	PWY-5872	Cofactor, Carrier, and Vitamin Biosynthesis
ubiquinol-10 biosynthesis (prokaryotic)	PWY-5857	Cofactor, Carrier, and Vitamin Biosynthesis
ubiquinol-6 biosynthesis from 4-hydroxybenzoate (eukaryotic)	PWY3O-19	Cofactor, Carrier, and Vitamin Biosynthesis
ubiquinol-7 biosynthesis (eukaryotic)	PWY-5873	Cofactor, Carrier, and Vitamin Biosynthesis
ubiquinol-7 biosynthesis (prokaryotic)	PWY-5855	Cofactor, Carrier, and Vitamin Biosynthesis
ubiquinol-8 biosynthesis (eukaryotic)	PWY-5870	Cofactor, Carrier, and Vitamin Biosynthesis
ubiquinol-8 biosynthesis (prokaryotic)	PWY-6708	Cofactor, Carrier, and Vitamin Biosynthesis
ubiquinol-9 biosynthesis (eukaryotic)	PWY-5871	Cofactor, Carrier, and Vitamin Biosynthesis
ubiquinol-9 biosynthesis (prokaryotic)	PWY-5856	Cofactor, Carrier, and Vitamin Biosynthesis
UDP-N-acetyl-D-galactosamine biosynthesis II	PWY-5514	Carbohydrate Biosynthesis
UDP-N-acetyl-D-glucosamine biosynthesis I	UDPNAGSYN-PWY	Carbohydrate Biosynthesis
UDP-N-acetyl-D-glucosamine biosynthesis II	UDPNACETYLGALSYN-PWY	Carbohydrate Biosynthesis
UDP-N-acetylmuramoyl-pentapeptide biosynthesis I (meso-diaminopimelate containing)	PWY-6387	Cell Structure Biosynthesis	Core pathway
UDP-N-acetylmuramoyl-pentapeptide biosynthesis II (lysine-containing)	PWY-6386	Cell Structure Biosynthesis	Core pathway
UMP biosynthesis	PWY-5686	Nucleoside and Nucleotide Biosynthesis
unsaturated, even numbered fatty acid &beta;-oxidation	PWY-5138	Fatty Acid and Lipid Degradation
urate biosynthesis/inosine 5'-phosphate degradation	PWY-5695	Nucleoside and Nucleotide Degradation
urea cycle	PWY-4984	Inorganic Nutrient Metabolism
very long chain fatty acid biosynthesis I	PWY-5080	Fatty Acid and Lipid Biosynthesis
wybutosine biosynthesis	PWY-7283	Nucleic Acid Processing
zymosterol biosynthesis	PWY-6074	Fatty Acid and Lipid Biosynthesis
